# Supplementary material for: TRIM56 restricts Coxsackievirus B infection by mediating the ubiquitination of viral RNA-dependent RNA polymerase 3D
Source: PLoS Pathog. 2024 Sep 30;20(9):e1012594. doi: 10.1371/journal.ppat.1012594 (PMC11476688; doi:10.1371/journal.ppat.1012594)
Supplement: S1 Table — HeLa cells were infected or mock-infected with CVB3 at MOI of 1 for 24 h. Culture medium was aspirated and cells were washed with ice-cold PBS. Cell lysates were prepared with IP lysis buffer supplemented with protease inhibitor. Cell lysates were analyzed by nanoscale liquid chromatography coupled to tandem mass spectrometry. Protein abundance which is normalized to GAPDH was provided. (XLSX) [file ppat.1012594.s001.xlsx]

## Sheet: Sheet1
Description	GeneSymbol	Accession	AV(NC_area)	AV(CVB_area)	AV(NC_ibaq)	AV(CVB_ibaq)	ratio(CVB/NC)
MOSC domain-containing protein 1, mitochondrial precursor [Homo sapiens]	2020-03-01	224600454	6.77662e+07	1.24925e+08	484044	892320	1.84347
MOSC domain-containing protein 2, mitochondrial precursor [Homo sapiens]	2020-03-02	31542713	2.04245e+07	1.59232e+07	135262	105452	0.779614
E3 ubiquitin-protein ligase MARCH5 [Homo sapiens]	2020-03-05	8923415	6.77118e+07	5.66258e+07	651075	544479	0.836276
E3 ubiquitin-protein ligase MARCH6 isoform 1 [Homo sapiens]	2020-03-06	33589846	1.88683e+07	2.69993e+07	86950.7	124421	1.43093
septin-2 [Homo sapiens]	2020-09-02	56549640	7.46892e+08	6.74262e+08	5.1157e+06	4.61824e+06	0.902758
septin-6 isoform B [Homo sapiens]	2020-09-06	21361478	1.75791e+08	1.50522e+08	920374	788074	0.856254
septin-7 isoform 1 [Homo sapiens]	2020-09-07	148352331	7.19246e+08	6.31427e+08	3.50851e+06	3.08013e+06	0.877902
septin-8 isoform a [Homo sapiens]	2020-09-08	149363689	4.38685e+07	3.30444e+07	220445	166052	0.75326
septin-9 isoform a [Homo sapiens]	2020-09-09	164698494	6.1958e+08	5.804e+08	2.18933e+06	2.05088e+06	0.936763
septin-10 isoform 1 [Homo sapiens]	2020-09-10	21945064	2.08158e+08	2.04637e+08	1.08983e+06	1.0714e+06	0.983086
septin-11 [Homo sapiens]	2020-09-11	8922712	2.91317e+08	2.74939e+08	1.47876e+06	1.39563e+06	0.943781
15 kDa selenoprotein isoform 1 precursor [Homo sapiens]	2020-09-15	42741648	5.66551e+07	6.3458e+07	976812	1.0941e+06	1.12008
aladin isoform 1 [Homo sapiens]	AAAS	12962937	9.76144e+07	1.09489e+08	606301	680059	1.12165
acetoacetyl-CoA synthetase [Homo sapiens]	AACS	31982927	7.64677e+07	7.77737e+07	333920	339623	1.01708
alpha- and gamma-adaptin-binding protein p34 isoform 1 [Homo sapiens]	AAGAB	153251315	3.51229e+07	2.89012e+07	418130	344062	0.822861
AP2-associated protein kinase 1 [Homo sapiens]	AAK1	148277037	1.70543e+07	1.43283e+07	62931.2	52871.9	0.840154
angio-associated migratory cell protein [Homo sapiens]	AAMP	55743075	4.71886e+07	3.36717e+07	476653	340118	0.713556
protein AAR2 homolog [Homo sapiens]	AAR2	428977337	9.46251e+07	8.81355e+07	745079	693980	0.931418
alanine--tRNA ligase, cytoplasmic [Homo sapiens]	AARS	109148542	1.17513e+09	9.0552e+08	3.13369e+06	2.41472e+06	0.770568
alanine--tRNA ligase, mitochondrial [Homo sapiens]	AARS2	38569417	7.81719e+07	7.05899e+07	236169	213262	0.903008
L-aminoadipate-semialdehyde dehydrogenase-phosphopantetheinyl transferase [Homo sapiens]	AASDHPPT	20357568	1.49827e+08	1.30754e+08	1.15252e+06	1.0058e+06	0.872695
protein AATF [Homo sapiens]	AATF	7657013	9.94994e+07	7.97667e+07	452270	362576	0.80168
ATP-binding cassette sub-family B member 10, mitochondrial [Homo sapiens]	ABCB10	171184400	2.43026e+07	4.16001e+07	85572.6	146479	1.71175
ATP-binding cassette sub-family B member 6, mitochondrial [Homo sapiens]	ABCB6	9955963	5.80059e+07	4.9902e+07	218890	188309	0.860291
ATP-binding cassette sub-family B member 7, mitochondrial isoform 1 [Homo sapiens]	ABCB7	42490749	7.55891e+07	6.48817e+07	281000	241196	0.858348
multidrug resistance-associated protein 1 [Homo sapiens]	ABCC1	134142337	3.57237e+07	4.10564e+07	70740	81299.7	1.14928
canalicular multispecific organic anion transporter 1 [Homo sapiens]	ABCC2	4557481	2.09416e+07	0	41550.8	0	0
multidrug resistance-associated protein 4 isoform 1 [Homo sapiens]	ABCC4	157502201	1.28379e+07	0	26970.3	0	0
ATP-binding cassette sub-family D member 1 [Homo sapiens]	ABCD1	7262393	9.65261e+07	8.54887e+07	336328	297870	0.885654
ATP-binding cassette sub-family D member 3 isoform a [Homo sapiens]	ABCD3	4506341	2.91092e+08	2.46157e+08	1.02497e+06	866750	0.845633
ATP-binding cassette sub-family E member 1 [Homo sapiens]	ABCE1	108773784	6.78116e+08	6.15394e+08	2.58823e+06	2.34883e+06	0.907505
ATP-binding cassette sub-family F member 1 isoform a [Homo sapiens]	ABCF1	69354671	7.17714e+08	7.0429e+08	1.90375e+06	1.86814e+06	0.981297
ATP-binding cassette sub-family F member 2 isoform b [Homo sapiens]	ABCF2	10947137	4.86263e+08	4.13886e+08	1.76823e+06	1.50504e+06	0.851157
ATP-binding cassette sub-family F member 3 [Homo sapiens]	ABCF3	148612853	7.712e+07	7.40349e+07	257927	247608	0.959995
mycophenolic acid acyl-glucuronide esterase, mitochondrial isoform 1 precursor [Homo sapiens]	ABHD10	8923001	2.17754e+08	2.50475e+08	1.82987e+06	2.10483e+06	1.15026
alpha/beta hydrolase domain-containing protein 11 isoform 1 [Homo sapiens]	ABHD11	23200008	7.47873e+07	4.15344e+07	698947	388172	0.555367
monoacylglycerol lipase ABHD12 isoform b [Homo sapiens]	ABHD12	24308097	4.08645e+07	3.8996e+07	272430	259973	0.954275
alpha/beta hydrolase domain-containing protein 14B isoform 1 [Homo sapiens]	ABHD14B	226443152	4.92413e+08	5.20009e+08	9.46947e+06	1.00002e+07	1.05604
abhydrolase domain-containing protein 16A isoform a [Homo sapiens]	ABHD16A	15100151	3.81688e+07	3.87382e+07	191803	194664	1.01492
1-acylglycerol-3-phosphate O-acyltransferase ABHD5 [Homo sapiens]	ABHD5	31542303	0	1.10507e+07	0	88405.7	#DIV/0!
abl interactor 1 isoform a [Homo sapiens]	ABI1	61743942	7.03824e+07	8.47616e+07	445458	536466	1.2043
abl interactor 2 [Homo sapiens]	ABI2	109689723	0	0	0	0	#DIV/0!
Abelson tyrosine-protein kinase 2 isoform b [Homo sapiens]	ABL2	6382062	2.50242e+07	2.15094e+07	58060.7	49905.7	0.859543
actin-binding LIM protein 1 isoform a [Homo sapiens]	ABLIM1	51173711	1.05785e+07	1.19643e+07	29548.9	33419.9	1.131
active breakpoint cluster region-related protein isoform a [Homo sapiens]	ABR	38679957	1.2036e+07	8.40456e+06	34988.3	24431.9	0.698286
costars family protein ABRACL [Homo sapiens]	ABRACL	24308273	2.49051e+08	2.67638e+08	8.0339e+06	8.63349e+06	1.07463
activator of basal transcription 1 [Homo sapiens]	ABT1	7019319	2.50235e+07	2.94439e+07	176222	207351	1.17665
3-ketoacyl-CoA thiolase, peroxisomal isoform a [Homo sapiens]	ACAA1	4501853	1.00509e+08	1.05468e+08	707808	742733	1.04934
3-ketoacyl-CoA thiolase, mitochondrial [Homo sapiens]	ACAA2	167614485	4.71061e+08	4.19136e+08	3.36472e+06	2.99383e+06	0.889771
acetyl-CoA carboxylase 1 isoform 1 [Homo sapiens]	ACACA	38679960	2.23047e+08	1.21408e+08	255494	139070	0.544319
acyl-CoA dehydrogenase family member 10 isoform a [Homo sapiens]	ACAD10	211971008	4.43623e+06	2.75094e+06	10438.2	6472.79	0.620107
acyl-CoA dehydrogenase family member 11 [Homo sapiens]	ACAD11	38505218	0	8.36513e+06	0	30418.6	#DIV/0!
isobutyryl-CoA dehydrogenase, mitochondrial [Homo sapiens]	ACAD8	7656849	1.10707e+07	9.92195e+06	72833.5	65276	0.896236
acyl-CoA dehydrogenase family member 9, mitochondrial [Homo sapiens]	ACAD9	21361497	1.72929e+08	1.57416e+08	680821	619749	0.910297
medium-chain specific acyl-CoA dehydrogenase, mitochondrial isoform b precursor [Homo sapiens]	ACADM	187960098	2.65492e+08	2.6059e+08	1.49995e+06	1.47226e+06	0.981537
short-chain specific acyl-CoA dehydrogenase, mitochondrial precursor [Homo sapiens]	ACADS	4557233	3.6758e+07	3.67287e+07	253503	253301	0.999204
short/branched chain specific acyl-CoA dehydrogenase, mitochondrial precursor [Homo sapiens]	ACADSB	4501859	2.29273e+07	1.45396e+07	153874	97581	0.63416
very long-chain specific acyl-CoA dehydrogenase, mitochondrial isoform 3 [Homo sapiens]	ACADVL	394025723	8.2686e+08	7.66684e+08	3.22992e+06	2.99486e+06	0.927223
arf-GAP with coiled-coil, ANK repeat and PH domain-containing protein 2 [Homo sapiens]	ACAP2	187608516	5.50654e+07	4.94016e+07	161482	144873	0.897144
acetyl-CoA acetyltransferase, mitochondrial precursor [Homo sapiens]	ACAT1	4557237	9.95692e+08	9.74888e+08	6.34199e+06	6.20948e+06	0.979106
acetyl-CoA acetyltransferase, cytosolic [Homo sapiens]	ACAT2	148539872	3.8982e+08	3.63202e+08	3.19525e+06	2.97707e+06	0.931717
Golgi resident protein GCP60 [Homo sapiens]	ACBD3	15826852	1.5651e+08	1.51212e+08	798521	771488	0.966146
acyl-CoA-binding domain-containing protein 5 isoform 1 [Homo sapiens]	ACBD5	203098629	6.97822e+07	6.6124e+07	377201	357427	0.947577
acyl-CoA-binding domain-containing protein 6 [Homo sapiens]	ACBD6	14150169	4.3908e+07	3.85707e+07	439080	385707	0.878445
adrenocortical dysplasia protein homolog isoform 1 [Homo sapiens]	ACD	130978956	1.16889e+07	0	73055.8	0	0
apoptotic chromatin condensation inducer in the nucleus isoform 1 [Homo sapiens]	ACIN1	7662238	2.55809e+08	2.45586e+08	394766	378991	0.96004
ATP-citrate synthase isoform 1 [Homo sapiens]	ACLY	38569421	1.32393e+09	1.13756e+09	3.26897e+06	2.8088e+06	0.859231
cytoplasmic aconitate hydratase [Homo sapiens]	ACO1	507834063	2.11998e+08	1.67408e+08	701979	554333	0.789671
aconitate hydratase, mitochondrial precursor [Homo sapiens]	ACO2	4501867	2.71055e+08	2.6514e+08	941163	920626	0.978179
acyl-coenzyme A thioesterase 1 [Homo sapiens]	ACOT1	81230485	0	108964214	0	676796	#DIV/0!
acyl-coenzyme A thioesterase 13 isoform 1 [Homo sapiens]	ACOT13	8923812	3.84529e+08	3.86049e+08	7.25527e+06	7.28394e+06	1.00395
acyl-coenzyme A thioesterase 2, mitochondrial [Homo sapiens]	ACOT2	148727286	0	0	0	0	#DIV/0!
cytosolic acyl coenzyme A thioester hydrolase isoform hBACHb [Homo sapiens]	ACOT7	32528282	1.96103e+08	1.56071e+08	1.23335e+06	981580	0.795864
acyl-coenzyme A thioesterase 8 [Homo sapiens]	ACOT8	34577075	1.78255e+07	1.32995e+07	155004	115648	0.746094
acyl-coenzyme A thioesterase 9, mitochondrial isoform a precursor [Homo sapiens]	ACOT9	81295407	2.38221e+08	2.30276e+08	1.26713e+06	1.22487e+06	0.966648
peroxisomal acyl-coenzyme A oxidase 1 isoform a [Homo sapiens]	ACOX1	30089972	1.78531e+08	1.52777e+08	756486	647359	0.855744
low molecular weight phosphotyrosine protein phosphatase isoform c [Homo sapiens]	ACP1	4757714	4.55905e+08	4.70554e+08	6.80455e+06	7.0232e+06	1.03213
low molecular weight phosphotyrosine protein phosphatase isoform b [Homo sapiens]	ACP1	6005988	4.44566e+07	2.88876e+07	683948	444425	0.649793
lysosomal acid phosphatase isoform 1 precursor [Homo sapiens]	ACP2	4557010	3.51292e+07	3.81494e+07	262158	284697	1.08597
lysophosphatidic acid phosphatase type 6 precursor [Homo sapiens]	ACP6	151301213	2.03704e+07	2.69327e+07	142450	188341	1.32215
acyl-CoA synthetase family member 3, mitochondrial precursor [Homo sapiens]	ACSF3	343168767	3.72344e+07	5.66444e+07	166970	254011	1.52129
long-chain-fatty-acid--CoA ligase 1 [Homo sapiens]	ACSL1	40807491	2.54016e+07	2.04172e+07	95494.9	76756.3	0.803774
long-chain-fatty-acid--CoA ligase 3 [Homo sapiens]	ACSL3	42794754	2.08221e+08	2.0845e+08	788717	789583	1.0011
long-chain-fatty-acid--CoA ligase 4 isoform 2 [Homo sapiens]	ACSL4	12669909	2.7012e+08	2.78201e+08	978696	1.00798e+06	1.02992
acetyl-coenzyme A synthetase, cytoplasmic isoform 2 [Homo sapiens]	ACSS2	253970489	1.0431e+07	9.5475e+06	42402.3	38811	0.915304
actin, alpha skeletal muscle [Homo sapiens]	ACTA1	4501881	9.52854e+09	1.68952e+10	7.38646e+07	1.3097e+08	1.77311
actin, cytoplasmic 1 [Homo sapiens]	ACTB	4501885	2.08259e+10	2.02986e+10	1.61441e+08	1.57354e+08	0.974683
beta-actin-like protein 2 [Homo sapiens]	ACTBL2	63055057	1.4282e+09	1.18177e+08	1.07383e+07	888550	0.0827456
actin, cytoplasmic 2 [Homo sapiens]	ACTG1	316659409	5.16734e+09	4.92304e+09	4.00569e+07	3.81631e+07	0.952723
actin-like protein 6A isoform 1 [Homo sapiens]	ACTL6A	4757718	3.12789e+08	2.74438e+08	2.33425e+06	2.04804e+06	0.87739
alpha-actinin-1 isoform b [Homo sapiens]	ACTN1	4501891	1.03112e+09	9.57316e+08	2.86423e+06	2.65921e+06	0.928422
alpha-actinin-4 [Homo sapiens]	ACTN4	12025678	2.48361e+09	2544019464	6.71246e+06	6.87573e+06	1.02432
actin-related protein 10 [Homo sapiens]	ACTR10	8923712	5.11313e+07	5.71038e+07	336390	375683	1.11681
alpha-centractin [Homo sapiens]	ACTR1A	5031569	5.40032e+08	4.66749e+08	3.52962e+06	3.05065e+06	0.864299
beta-centractin [Homo sapiens]	ACTR1B	11342680	2.48596e+08	2.03975e+08	1.6797e+06	1.37821e+06	0.820507
actin-related protein 2 isoform b [Homo sapiens]	ACTR2	5031571	8.51065e+08	7.88235e+08	5.45555e+06	5.05279e+06	0.926174
actin-related protein 3 isoform 1 [Homo sapiens]	ACTR3	5031573	7.59817e+08	7.52579e+08	4.80897e+06	4.76316e+06	0.990474
actin-related protein 5 [Homo sapiens]	ACTR5	151301041	8.57882e+06	0	42260.2	0	0
actin-related protein 8 [Homo sapiens]	ACTR8	39812115	0	9.15136e+06	0	36605.4	#DIV/0!
aminoacylase-1 isoform a [Homo sapiens]	ACY1	312032403	1.67561e+08	1.29679e+08	1.18838e+06	919707	0.773918
acylphosphatase-1 isoform a [Homo sapiens]	ACYP1	4557245	7.7725e+07	6.5481e+07	1.61927e+06	1.36419e+06	0.84247
acylphosphatase-2 [Homo sapiens]	ACYP2	20149322	0	4.49108e+07	0	816560	#DIV/0!
adenosine deaminase [Homo sapiens]	ADA	47078295	5.0939e+07	3.93421e+07	346524	267633	0.772337
disintegrin and metalloproteinase domain-containing protein 10 precursor [Homo sapiens]	ADAM10	4557251	4.35015e+07	2.30426e+07	148469	78643.6	0.529696
disintegrin and metalloproteinase domain-containing protein 15 isoform 6 preproprotein [Homo sapiens]	ADAM15	46909600	6.48968e+07	1.68251e+09	252517	6.54675e+06	25.926
disintegrin and metalloproteinase domain-containing protein 17 preproprotein [Homo sapiens]	ADAM17	73747889	0	7.29879e+06	0	21787.4	#DIV/0!
disintegrin and metalloproteinase domain-containing protein 9 precursor [Homo sapiens]	ADAM9	4501915	5.16753e+07	4.26704e+07	172827	142710	0.82574
double-stranded RNA-specific adenosine deaminase isoform a [Homo sapiens]	ADAR	70166852	1.64921e+08	2.45513e+08	317156	472140	1.48867
double-stranded RNA-specific adenosine deaminase isoform b [Homo sapiens]	ADAR	70166944	1.55273e+08	1.32555e+08	307471	262485	0.853691
double-stranded RNA-specific editase 1 isoform 2 [Homo sapiens]	ADARB1	7669477	1.23503e+07	0	46781.4	0	0
uncharacterized aarF domain-containing protein kinase 4 isoform a [Homo sapiens]	ADCK4	27363457	1.57374e+07	1.33943e+07	80293.1	68338.5	0.851113
alpha-adducin isoform b [Homo sapiens]	ADD1	29826321	5.08237e+07	3.26958e+07	197758	127221	0.643319
gamma-adducin isoform a [Homo sapiens]	ADD3	9943848	3.11888e+07	1.11841e+07	126270	45279.7	0.358593
alcohol dehydrogenase class-3 [Homo sapiens]	ADH5	71565154	2.69734e+08	2.72699e+08	1.92667e+06	1.94785e+06	1.01099
1,2-dihydroxy-3-keto-5-methylthiopentene dioxygenase [Homo sapiens]	ADI1	171460928	2.71829e+08	2.56077e+08	3.02032e+06	2.8453e+06	0.942053
adenosine kinase isoform b [Homo sapiens]	ADK	32484975	6.33212e+08	5.15564e+08	4.16587e+06	3.39187e+06	0.814204
activity-dependent neuroprotector homeobox protein [Homo sapiens]	ADNP	31563503	7.13016e+07	5.76879e+07	159869	129345	0.809068
ADP-dependent glucokinase precursor [Homo sapiens]	ADPGK	31542509	8.89686e+07	9.06265e+07	729250	742840	1.01863
poly(ADP-ribose) glycohydrolase ARH3 [Homo sapiens]	ADPRHL2	8923417	6.18081e+07	4.40995e+07	583095	416033	0.71349
beta-adrenergic receptor kinase 1 [Homo sapiens]	ADRBK1	148539876	1.60346e+07	1.19284e+07	53448.5	39761.2	0.743916
proteasomal ubiquitin receptor ADRM1 precursor [Homo sapiens]	ADRM1	28373194	3.59525e+08	2.78637e+08	3.55966e+06	2.75878e+06	0.775013
adenylosuccinate lyase isoform a [Homo sapiens]	ADSL	4557269	4.12224e+08	3.19257e+08	2.11397e+06	1.63721e+06	0.774474
adenylosuccinate synthetase isozyme 2 [Homo sapiens]	ADSS	34577063	6.00512e+08	5.79748e+08	3.59588e+06	3.47154e+06	0.965422
zinc finger protein AEBP2 isoform b [Homo sapiens]	AEBP2	166795264	3.69565e+06	0	23539.2	0	0
actin filament-associated protein 1 isoform A [Homo sapiens]	AFAP1	197382472	1.23125e+07	0	35380.6	0	0
AF4/FMR2 family member 4 [Homo sapiens]	AFF4	7656879	7.72281e+06	7.60573e+06	14571.3	14350.4	0.984839
AFG3-like protein 2 [Homo sapiens]	AFG3L2	300192933	2.11213e+08	2.11651e+08	577084	578280	1.00207
N(4)-(beta-N-acetylglucosaminyl)-L-asparaginase isoform 1 preproprotein [Homo sapiens]	AGA	285002251	3.67605e+07	3.62936e+07	343556	339193	0.9873
arf-GAP with GTPase, ANK repeat and PH domain-containing protein 3 isoform a [Homo sapiens]	AGAP3	110227613	8.57932e+06	5.53063e+06	29482.2	19005.6	0.644647
arf-GAP domain and FG repeat-containing protein 1 isoform 1 [Homo sapiens]	AGFG1	206597505	1.28833e+08	5.11383e+07	1.0065e+06	399518	0.396937
arf-GAP domain and FG repeat-containing protein 2 [Homo sapiens]	AGFG2	91984781	5.0484e+07	4.45984e+07	458946	405440	0.883416
acylglycerol kinase, mitochondrial precursor [Homo sapiens]	AGK	8922701	1.19652e+08	9.28563e+07	734059	569671	0.776056
glycogen debranching enzyme isoform 1 [Homo sapiens]	AGL	116734860	9.34743e+07	6.95002e+07	160609	119416	0.743522
agmatinase, mitochondrial precursor [Homo sapiens]	AGMAT	37537722	183199114	1.8035e+08	1.55253e+06	1.52839e+06	0.984448
1-acyl-sn-glycerol-3-phosphate acyltransferase alpha [Homo sapiens]	AGPAT1	15100175	5.80284e+07	4.67036e+07	580284	467036	0.80484
1-acyl-sn-glycerol-3-phosphate acyltransferase beta isoform a precursor [Homo sapiens]	AGPAT2	6041665	0	1.05381e+07	0	110927	#DIV/0!
1-acyl-sn-glycerol-3-phosphate acyltransferase gamma [Homo sapiens]	AGPAT3	83267874	6.80812e+06	0	46313.7	0	0
1-acyl-sn-glycerol-3-phosphate acyltransferase epsilon [Homo sapiens]	AGPAT5	61743952	1.56407e+07	1.4155e+07	104272	94367	0.905012
glycerol-3-phosphate acyltransferase 6 [Homo sapiens]	AGPAT6	30520329	0	1.3906e+07	0	75575.8	#DIV/0!
alkyldihydroxyacetonephosphate synthase, peroxisomal precursor [Homo sapiens]	AGPS	4501993	3.84779e+08	408921258	1.53298e+06	1.62917e+06	1.06274
agrin precursor [Homo sapiens]	AGRN	54873613	1.55592e+07	1.38335e+07	24011.1	21348.1	0.889091
type-1 angiotensin II receptor-associated protein isoform a [Homo sapiens]	AGTRAP	93588500	1.10967e+08	9.70358e+07	2.84532e+06	2.4881e+06	0.874453
protein ELYS [Homo sapiens]	AHCTF1	262359929	8.31423e+07	7.4652e+07	101517	91150.2	0.897883
adenosylhomocysteinase isoform 1 [Homo sapiens]	AHCY	9951915	2.04586e+09	1.91073e+09	1.32848e+07	1.24073e+07	0.933948
putative adenosylhomocysteinase 2 isoform a [Homo sapiens]	AHCYL1	21361647	3.95202e+08	2.89351e+08	1.88192e+06	1.37786e+06	0.73216
neuroblast differentiation-associated protein AHNAK isoform 1 [Homo sapiens]	AHNAK	61743954	2.01445e+09	1859929380	936952	865083	0.923295
protein AHNAK2 [Homo sapiens]	AHNAK2	156766050	1.07026e+07	1.5949e+07	5677.76	8461.03	1.49021
activator of 90 kDa heat shock protein ATPase homolog 1 [Homo sapiens]	AHSA1	6912280	1.06102e+09	9.47959e+08	7.47196e+06	6.67577e+06	0.893442
axin interactor, dorsalization-associated protein [Homo sapiens]	AIDA	124248539	2.0649e+07	2.34427e+07	152956	173650	1.13529
allograft inflammatory factor 1-like isoform 3 [Homo sapiens]	AIF1L	297374815	5.34699e+07	4.03697e+07	644216	486382	0.754999
apoptosis-inducing factor 1, mitochondrial isoform 1 precursor [Homo sapiens]	AIFM1	4757732	6.39511e+08	5.74164e+08	2.54785e+06	2.2875e+06	0.897816
apoptosis-inducing factor 2 [Homo sapiens]	AIFM2	311082415	8.68155e+07	8.36772e+07	647877	624457	0.963851
absent in melanoma 1 protein [Homo sapiens]	AIM1	62988361	2.72615e+06	0	4513.5	0	0
aminoacyl tRNA synthase complex-interacting multifunctional protein 1 isoform b precursor [Homo sapiens]	AIMP1	215490011	4.57765e+08	4.31063e+08	3.09301e+06	2.91259e+06	0.941669
aminoacyl tRNA synthase complex-interacting multifunctional protein 2 [Homo sapiens]	AIMP2	11125770	7.39348e+08	6.76163e+08	6.66079e+06	6.09156e+06	0.91454
AH receptor-interacting protein [Homo sapiens]	AIP	201860300	2.0606e+08	1.61818e+08	1.45113e+06	1.13956e+06	0.785293
adenylate kinase isoenzyme 1 [Homo sapiens]	AK1	4502011	7.96007e+08	7.31203e+08	8.84452e+06	8.12448e+06	0.918589
adenylate kinase 2, mitochondrial isoform a [Homo sapiens]	AK2	4502013	1.08718e+09	9.01414e+08	9.88341e+06	8.19468e+06	0.829135
GTP:AMP phosphotransferase AK3, mitochondrial isoform a [Homo sapiens]	AK3	19923437	1.30965e+08	1.20978e+08	1.24728e+06	1.15217e+06	0.923746
A-kinase anchor protein 1, mitochondrial precursor [Homo sapiens]	AKAP1	339275976	7.25923e+07	6.05897e+07	262066	218735	0.834658
A-kinase anchor protein 12 isoform 1 [Homo sapiens]	AKAP12	21493022	0	0	0	0	#DIV/0!
A-kinase anchor protein 13 isoform 1 [Homo sapiens]	AKAP13	31563330	3.08127e+07	9.41157e+07	31505.8	96232.9	3.05444
A-kinase anchor protein 17A isoform 1 [Homo sapiens]	AKAP17A	41152097	0	1.11003e+07	0	29058.4	#DIV/0!
A-kinase anchor protein 8 [Homo sapiens]	AKAP8	5031579	1.54563e+08	3.82551e+07	620733	153635	0.247505
A-kinase anchor protein 8-like [Homo sapiens]	AKAP8L	49472841	7.51895e+07	5.67386e+07	321323	242473	0.754608
A-kinase anchor protein 9 isoform 2 [Homo sapiens]	AKAP9	22538387	1.22848e+07	7.03936e+06	7035.96	4031.71	0.573014
alcohol dehydrogenase [NADP(+)] [Homo sapiens]	AKR1A1	320202988	2.51728e+09	2438675559	1.95138e+07	1.89045e+07	0.968775
aldose reductase [Homo sapiens]	AKR1B1	4502049	5.02472e+09	4.87291e+09	4.01978e+07	3.89833e+07	0.969788
aldo-keto reductase family 1 member C1 [Homo sapiens]	AKR1C1	5453543	1.86317e+07	3.0955e+07	129387	214965	1.66142
aldo-keto reductase family 1 member C3 isoform 1 [Homo sapiens]	AKR1C3	24497583	4.60661e+08	3.45851e+08	3.19903e+06	2.40174e+06	0.750772
aflatoxin B1 aldehyde reductase member 2 [Homo sapiens]	AKR7A2	41327764	2.39762e+08	2.21362e+08	2.04925e+06	1.89198e+06	0.923256
RAC-alpha serine/threonine-protein kinase [Homo sapiens]	AKT1	62241015	8.77573e+07	0	400718	0	0
proline-rich AKT1 substrate 1 isoform b [Homo sapiens]	AKT1S1	498917186	1.60968e+08	1.35503e+08	2.09049e+06	1.75978e+06	0.841805
RAC-beta serine/threonine-protein kinase isoform 1 [Homo sapiens]	AKT2	4502023	5.45794e+07	4.54504e+07	248088	206593	0.832739
delta-aminolevulinic acid dehydratase [Homo sapiens]	ALAD	189083849	0	1.23052e+07	0	101696	#DIV/0!
serum albumin preproprotein [Homo sapiens]	ALB	4502027	4.75535e+08	3.56681e+08	1.66271e+06	1.24714e+06	0.750063
CD166 antigen isoform 1 precursor [Homo sapiens]	ALCAM	68163411	1.05824e+08	1.62785e+08	487666	750163	1.53827
aldehyde dehydrogenase family 16 member A1 isoform 1 [Homo sapiens]	ALDH16A1	223972651	1.76611e+08	2.06735e+08	751536	879722	1.17057
delta-1-pyrroline-5-carboxylate synthase isoform 1 [Homo sapiens]	ALDH18A1	21361368	6.61701e+08	6.37781e+08	2.24305e+06	2.16197e+06	0.963851
aldehyde dehydrogenase X, mitochondrial precursor [Homo sapiens]	ALDH1B1	25777730	1.41379e+08	1.44372e+08	714038	729153	1.02117
mitochondrial 10-formyltetrahydrofolate dehydrogenase precursor [Homo sapiens]	ALDH1L2	238814322	1.88491e+07	1.52014e+07	51641.5	41647.7	0.806478
aldehyde dehydrogenase, mitochondrial isoform 1 precursor [Homo sapiens]	ALDH2	25777732	3.24608e+08	3.12648e+08	1.77381e+06	1.70846e+06	0.963156
fatty aldehyde dehydrogenase isoform 1 [Homo sapiens]	ALDH3A2	73466520	2.00856e+08	1.8657e+08	975030	905680	0.928874
aldehyde dehydrogenase family 3 member B1 isoform a [Homo sapiens]	ALDH3B1	238814371	1.39937e+07	0	85850.9	0	0
delta-1-pyrroline-5-carboxylate dehydrogenase, mitochondrial isoform a precursor [Homo sapiens]	ALDH4A1	25777736	7.23189e+06	8.88151e+06	33952.6	41697.3	1.2281
succinate-semialdehyde dehydrogenase, mitochondrial isoform 1 precursor [Homo sapiens]	ALDH5A1	25777721	5.78834e+07	6.08142e+07	290871	305599	1.05063
alpha-aminoadipic semialdehyde dehydrogenase isoform 2 [Homo sapiens]	ALDH7A1	319655561	4.00598e+08	4.17248e+08	2.26326e+06	2.35733e+06	1.04156
4-trimethylaminobutyraldehyde dehydrogenase [Homo sapiens]	ALDH9A1	115387104	4.62617e+08	4.38454e+08	2.47389e+06	2.34468e+06	0.94777
fructose-bisphosphate aldolase A isoform 1 [Homo sapiens]	ALDOA	193794814	1.09965e+10	9898750082	7.74398e+07	6.97095e+07	0.900177
fructose-bisphosphate aldolase C [Homo sapiens]	ALDOC	4885063	1.16052e+09	1168409592	8.11551e+06	8.1707e+06	1.0068
chitobiosyldiphosphodolichol beta-mannosyltransferase [Homo sapiens]	ALG1	41350216	6.79714e+07	6.64776e+07	468768	458466	0.978022
dol-P-Glc:Glc(2)Man(9)GlcNAc(2)-PP-Dol alpha-1,2-glucosyltransferase [Homo sapiens]	ALG10	147904264	0	0	0	0	#DIV/0!
GDP-Man:Man(3)GlcNAc(2)-PP-Dol alpha-1,2-mannosyltransferase [Homo sapiens]	ALG11	304434672	1.21217e+07	0	77703.1	0	0
UDP-N-acetylglucosamine transferase subunit ALG13 homolog isoform 1 [Homo sapiens]	ALG13	153791910	0	0	0	0	#DIV/0!
UDP-N-acetylglucosamine transferase subunit ALG13 homolog isoform 2 [Homo sapiens]	ALG13	8923934	1.56343e+07	1.71583e+07	274286	301022	1.09747
UDP-N-acetylglucosamine transferase subunit ALG14 homolog [Homo sapiens]	ALG14	21450685	4.3754e+06	6.74463e+06	56823.4	87592.5	1.54149
alpha-1,3/1,6-mannosyltransferase ALG2 [Homo sapiens]	ALG2	14861836	3.56674e+07	3.7394e+07	233120	244405	1.04841
dol-P-Man:Man(5)GlcNAc(2)-PP-Dol alpha-1,3-mannosyltransferase isoform a [Homo sapiens]	ALG3	5031953	2.68098e+07	3.60324e+07	221569	297789	1.344
dolichyl-phosphate beta-glucosyltransferase isoform 1 [Homo sapiens]	ALG5	7019323	1.21838e+08	1.41374e+08	840264	974997	1.16035
dolichyl pyrophosphate Man9GlcNAc2 alpha-1,3-glucosyltransferase precursor [Homo sapiens]	ALG6	38026892	0	1.12383e+07	0	78589.5	#DIV/0!
probable dolichyl pyrophosphate Glc1Man9GlcNAc2 alpha-1,3-glucosyltransferase isoform a [Homo sapiens]	ALG8	56121818	3.34797e+07	3.71558e+07	230895	256247	1.1098
alpha-1,2-mannosyltransferase ALG9 isoform a [Homo sapiens]	ALG9	118026921	0	1.78019e+07	0	99451.8	#DIV/0!
RNA demethylase ALKBH5 [Homo sapiens]	ALKBH5	148539642	4.32901e+07	3.44516e+07	227843	181324	0.79583
intestinal-type alkaline phosphatase precursor [Homo sapiens]	ALPI	157266292	7.73055e+08	5.55379e+08	5.36844e+06	3.8568e+06	0.718422
alkaline phosphatase, placental type preproprotein [Homo sapiens]	ALPP	94721246	3.39403e+09	2.69929e+09	1.98481e+07	1.57853e+07	0.795306
THO complex subunit 4 [Homo sapiens]	ALYREF	238776833	8.35103e+08	7.91654e+08	6.18595e+06	5.8641e+06	0.947971
putative N-acetylglucosamine-6-phosphate deacetylase isoform 2 [Homo sapiens]	AMDHD2	224922791	6.16773e+07	4.39168e+07	337034	239983	0.712042
E3 ubiquitin-protein ligase AMFR [Homo sapiens]	AMFR	21071001	9.17717e+06	7.15057e+06	47062.4	36669.6	0.779169
AMMECR1-like protein [Homo sapiens]	AMMECR1L	312433966	7.9873e+06	3.33764e+06	70064	29277.6	0.417869
angiomotin-like protein 2 [Homo sapiens]	AMOTL2	32484977	0	4.07601e+06	0	12619.2	#DIV/0!
AMP deaminase 2 isoform 1 [Homo sapiens]	AMPD2	383209658	1.17011e+08	1.10123e+08	334317	314638	0.941136
anaphase-promoting complex subunit 1 [Homo sapiens]	ANAPC1	12056971	4.51305e+07	4.71858e+07	78624.5	82205.3	1.04554
anaphase-promoting complex subunit 10 isoform 2 [Homo sapiens]	ANAPC10	375493585	0	2.23162e+07	0	272149	#DIV/0!
anaphase-promoting complex subunit 15 isoform a [Homo sapiens]	ANAPC15	511094008	1.59551e+07	1.81456e+07	1.13965e+06	1.29612e+06	1.1373
anaphase-promoting complex subunit 2 [Homo sapiens]	ANAPC2	7019327	2.65131e+07	2.15045e+07	83113.1	67412.1	0.811089
anaphase-promoting complex subunit 4 [Homo sapiens]	ANAPC4	41327749	2.80603e+07	2.19992e+07	97094.4	76121.7	0.783997
anaphase-promoting complex subunit 5 isoform a [Homo sapiens]	ANAPC5	20127553	4.369e+07	2.55913e+07	164868	96571	0.585747
anaphase-promoting complex subunit 7 isoform a [Homo sapiens]	ANAPC7	212549736	8.78656e+07	7.23799e+07	397582	327511	0.823757
ankyrin repeat and FYVE domain-containing protein 1 isoform 3 [Homo sapiens]	ANKFY1	384367970	2.97296e+08	5.30124e+08	741387	1.322e+06	1.78315
progressive ankylosis protein homolog [Homo sapiens]	ANKH	16905507	1.66717e+07	6.74028e+06	118239	47803.4	0.404296
ANKHD1-EIF4EBP3 protein [Homo sapiens]	ANKHD1-EIF4EBP3	37620163	5.627e+07	3.79566e+07	79702.5	53762.9	0.674545
ankyrin repeat and LEM domain-containing protein 2 [Homo sapiens]	ANKLE2	148664230	2.46625e+07	1.42968e+07	60894.9	35300.8	0.5797
ankyrin repeat and MYND domain-containing protein 2 [Homo sapiens]	ANKMY2	28461129	4.91262e+07	2.50417e+07	280721	143095	0.509741
ankyrin repeat domain-containing protein 12 isoform 1 [Homo sapiens]	ANKRD12	134948558	0	1.6797e+08	0	178123	#DIV/0!
ankyrin repeat domain-containing protein 13D [Homo sapiens]	ANKRD13D	269315852	0	5.93573e+06	0	28131.4	#DIV/0!
ankyrin repeat domain-containing protein 17 isoform a [Homo sapiens]	ANKRD17	38683807	5.05354e+07	4.85255e+07	68383.5	65663.8	0.960229
serine/threonine-protein phosphatase 6 regulatory ankyrin repeat subunit A isoform a [Homo sapiens]	ANKRD28	68131557	4.1159e+07	5.08281e+07	143411	177101	1.23492
ankyrin repeat domain-containing protein 40 [Homo sapiens]	ANKRD40	16418357	2.45391e+07	0	197896	0	0
serine/threonine-protein phosphatase 6 regulatory ankyrin repeat subunit C [Homo sapiens]	ANKRD52	157743284	1.62366e+07	1.4001e+07	54122.1	46670.2	0.862313
ankyrin repeat domain-containing protein 54 [Homo sapiens]	ANKRD54	20270347	2.6169e+07	1.08918e+07	237900	99016.7	0.416211
ankyrin repeat and SAM domain-containing protein 1A [Homo sapiens]	ANKS1A	140161500	1.77624e+07	1.6058e+07	44406.1	40145	0.904044
ankyrin repeat and zinc finger domain-containing protein 1 [Homo sapiens]	ANKZF1	109150435	2.24444e+07	1.91017e+07	73108.8	62220.6	0.851068
actin-binding protein anillin [Homo sapiens]	ANLN	31657094	6.00722e+07	4.57254e+07	121850	92749.3	0.761174
anoctamin-10 isoform 1 [Homo sapiens]	ANO10	94536803	2.76383e+07	2.22863e+07	122837	99050.4	0.806358
anoctamin-4 [Homo sapiens]	ANO4	218084958	0	2.47032e+08	0	699808	#DIV/0!
anoctamin-6 isoform d [Homo sapiens]	ANO6	325651853	2.94866e+07	2.85657e+07	86470.9	83770.5	0.96877
acidic leucine-rich nuclear phosphoprotein 32 family member A [Homo sapiens]	ANP32A	5453880	1.28272e+09	1.24822e+09	1.62369e+07	1.58003e+07	0.973108
acidic leucine-rich nuclear phosphoprotein 32 family member B [Homo sapiens]	ANP32B	5454088	1.55285e+09	1501607782	2.04323e+07	1.9758e+07	0.966999
acidic leucine-rich nuclear phosphoprotein 32 family member E isoform 1 [Homo sapiens]	ANP32E	13569879	1.04004e+09	1.17035e+09	1.65085e+07	1.8577e+07	1.1253
acidic leucine-rich nuclear phosphoprotein 32 family member E isoform 3 [Homo sapiens]	ANP32E	210147571	1.4914e+08	0	2.98281e+06	0	0
aminopeptidase N precursor [Homo sapiens]	ANPEP	157266300	1.30624e+07	1.71866e+07	43686.9	57480.2	1.31573
anthrax toxin receptor 1 isoform 1 precursor [Homo sapiens]	ANTXR1	14149904	0	8.92234e+06	0	43737	#DIV/0!
annexin A1 [Homo sapiens]	ANXA1	4502101	8367081200	5.59222e+09	5.04041e+07	3.36881e+07	0.66836
annexin A11 isoform 1 [Homo sapiens]	ANXA11	508772597	6.09817e+08	5.28644e+08	3.74121e+06	3.24322e+06	0.866891
annexin A2 isoform 2 [Homo sapiens]	ANXA2	209862831	2.2324e+10	2.11683e+10	1.33677e+08	1.26756e+08	0.94823
annexin A3 [Homo sapiens]	ANXA3	4826643	7.676e+08	8.00939e+08	5.05e+06	5.26934e+06	1.04343
annexin A4 [Homo sapiens]	ANXA4	4502105	3.07467e+08	2.82872e+08	2.00959e+06	1.84883e+06	0.920005
annexin A5 [Homo sapiens]	ANXA5	4502107	2.16656e+09	2367113600	1.54754e+07	1.6908e+07	1.09257
annexin A6 isoform 1 [Homo sapiens]	ANXA6	71773329	3.18936e+08	2.89977e+08	1.0125e+06	920563	0.909201
annexin A7 isoform 2 [Homo sapiens]	ANXA7	4809279	4.85541e+08	4.27436e+08	3.39539e+06	2.98907e+06	0.88033
annexin A8 isoform 2 [Homo sapiens]	ANXA8	91823262	4.29005e+07	0	304259	0	0
annexin A8-like protein 2 [Homo sapiens]	ANXA8L2	91807122	1.37744e+08	1.69359e+08	998148	1.22724e+06	1.22952
AP-1 complex subunit beta-1 isoform b [Homo sapiens]	AP1B1	260436860	0	2.60769e+08	0	843913	#DIV/0!
AP-1 complex subunit beta-1 isoform a [Homo sapiens]	AP1B1	260436862	2.47627e+08	1.70291e+07	801383	55110.2	0.0687689
AP-1 complex subunit gamma-1 isoform a [Homo sapiens]	AP1G1	71773010	1.95974e+08	1.8992e+08	697417	675871	0.969107
AP-1 complex subunit gamma-like 2 [Homo sapiens]	AP1G2	4503843	4.92897e+06	0	18885	0	0
AP-1 complex subunit mu-1 isoform 1 [Homo sapiens]	AP1M1	194473724	1.60898e+08	1.48067e+08	865041	796059	0.920255
AP-1 complex subunit sigma-1A [Homo sapiens]	AP1S1	4557471	1.06472e+08	9.5981e+07	1.47878e+06	1.33307e+06	0.901468
AP-2 complex subunit alpha-1 isoform 1 [Homo sapiens]	AP2A1	19913414	4.2692e+08	1.87656e+08	1.23387e+06	542358	0.439557
AP-2 complex subunit alpha-2 isoform 1 [Homo sapiens]	AP2A2	338827685	1.28215e+08	1.01924e+08	396950	315555	0.79495
AP-2 complex subunit beta isoform a [Homo sapiens]	AP2B1	71773106	4.18646e+08	3.73719e+08	1.36812e+06	1.22131e+06	0.892686
AP-2 complex subunit mu isoform a [Homo sapiens]	AP2M1	14917109	2.68638e+08	2.42211e+08	1.29777e+06	1.1701e+06	0.901624
AP-2 complex subunit sigma isoform AP17 [Homo sapiens]	AP2S1	70906430	1.28717e+08	9.96703e+07	2.3403e+06	1.81219e+06	0.774339
AP-3 complex subunit beta-1 isoform 1 [Homo sapiens]	AP3B1	32484979	1.65941e+08	1.56476e+08	386808	364747	0.942966
AP-3 complex subunit delta-1 isoform 3 [Homo sapiens]	AP3D1	387849337	1.52774e+08	1.71553e+08	342543	384647	1.12292
AP-3 complex subunit mu-1 [Homo sapiens]	AP3M1	46370095	1.83952e+08	1.57238e+08	1.25995e+06	1.07697e+06	0.854775
AP-3 complex subunit sigma-1 [Homo sapiens]	AP3S1	4502861	7.00306e+07	1.44176e+08	1.14804e+06	2.36355e+06	2.05876
AP-3 complex subunit sigma-2 [Homo sapiens]	AP3S2	5031581	0	4.68156e+07	0	755091	#DIV/0!
AP-4 complex subunit beta-1 isoform 1 [Homo sapiens]	AP4B1	359806940	0	1.69236e+07	0	62913	#DIV/0!
AP-4 complex subunit mu-1 [Homo sapiens]	AP4M1	14917111	1.35565e+07	1.57524e+07	82661.7	96051.5	1.16198
AP-4 complex subunit sigma-1 isoform 2 [Homo sapiens]	AP4S1	361050338	0	1.33577e+07	0	238530	#DIV/0!
AP-5 complex subunit beta-1 [Homo sapiens]	AP5B1	379317153	3.29555e+06	2.31487e+06	13451.2	9448.46	0.702423
AP-5 complex subunit sigma-1 [Homo sapiens]	AP5S1	325053630	6.83438e+06	5.37216e+06	91125	71628.8	0.786049
AP-5 complex subunit zeta-1 [Homo sapiens]	AP5Z1	82546847	9.12593e+06	5.71159e+06	33675	21076	0.625864
apoptotic protease-activating factor 1 isoform c [Homo sapiens]	APAF1	32483359	8.84094e+06	4.71664e+06	19430.6	10366.2	0.5335
amyloid beta A4 precursor protein-binding family B member 1-interacting protein [Homo sapiens]	APBB1IP	56118221	4.86131e+06	0	22096.9	0	0
adenomatous polyposis coli protein isoform b [Homo sapiens]	APC	189011566	6.07836e+06	5.9482e+06	5226.45	5114.53	0.978587
acylamino-acid-releasing enzyme [Homo sapiens]	APEH	23510451	3.76206e+08	3.10433e+08	1.78297e+06	1.47125e+06	0.825167
DNA-(apurinic or apyrimidinic site) lyase [Homo sapiens]	APEX1	346644849	9.75617e+08	8.93091e+08	7.39104e+06	6.76584e+06	0.915411
DNA-(apurinic or apyrimidinic site) lyase 2 isoform 1 [Homo sapiens]	APEX2	18375507	1.51335e+07	0	74918.6	0	0
gamma-secretase subunit APH-1A isoform 1 [Homo sapiens]	APH1A	117606362	7.00056e+06	8056784	120699	138910	1.15088
apoptosis inhibitor 5 isoform b [Homo sapiens]	API5	5729730	3.96887e+08	4.4284e+08	1.90811e+06	2.12904e+06	1.11578
apoptosis inhibitor 5 isoform a [Homo sapiens]	API5	219283152	0	0	0	0	#DIV/0!
methylthioribulose-1-phosphate dehydratase [Homo sapiens]	APIP	166235186	7.29714e+07	5.87516e+07	688410	554261	0.805132
amyloid-like protein 2 isoform 1 precursor [Homo sapiens]	APLP2	4502147	3.25438e+07	7.88308e+06	123741	29973.7	0.24223
adipocyte plasma membrane-associated protein [Homo sapiens]	APMAP	24308201	1.82055e+08	1.80247e+08	1.13078e+06	1.11955e+06	0.990066
apolipoprotein A-I preproprotein [Homo sapiens]	APOA1	4557321	0	0	0	0	#DIV/0!
NAD(P)H-hydrate epimerase precursor [Homo sapiens]	APOA1BP	91984773	1.0784e+09	9.90746e+08	1.11175e+07	1.02139e+07	0.918719
apolipoprotein B-100 precursor [Homo sapiens]	APOB	105990532	4.70822e+07	6.11791e+07	27405.2	35610.7	1.29941
DNA dC-_dU-editing enzyme APOBEC-3B isoform a [Homo sapiens]	APOBEC3B	393715117	7.60866e+07	8.0811e+07	572080	607601	1.06209
DNA dC-_dU-editing enzyme APOBEC-3C [Homo sapiens]	APOBEC3C	22907039	6.99915e+07	5.40845e+07	985796	761754	0.77273
apolipoprotein E precursor [Homo sapiens]	APOE	4557325	0	2.31724e+07	0	153459	#DIV/0!
apolipoprotein L2 [Homo sapiens]	APOL2	22035653	6.35224e+07	5.21775e+07	504146	414107	0.821403
apolipoprotein O precursor [Homo sapiens]	APOO	13129148	1.55197e+08	1.69696e+08	2.18587e+06	2.39009e+06	1.09343
apolipoprotein O-like precursor [Homo sapiens]	APOOL	116812610	2.36234e+07	2.20432e+07	218735	204104	0.933111
amyloid beta A4 protein isoform a precursor [Homo sapiens]	APP	4502167	3.64389e+07	1.25354e+07	141236	48586.9	0.344012
DCC-interacting protein 13-alpha [Homo sapiens]	APPL1	6912242	3.6121e+07	3.30431e+07	140004	128074	0.914791
adenine phosphoribosyltransferase isoform a [Homo sapiens]	APRT	4502171	7.96584e+08	7.87658e+08	1.15447e+07	1.14153e+07	0.988795
aprataxin isoform e [Homo sapiens]	APTX	305410829	1.74823e+07	2.07568e+07	109265	129730	1.1873
intron-binding protein aquarius [Homo sapiens]	AQR	38788372	1.79457e+08	1.49051e+08	334808	278081	0.830566
serine/threonine-protein kinase A-Raf isoform 1 [Homo sapiens]	ARAF	4502193	0	4.83781e+07	0	201576	#DIV/0!
serine/threonine-protein kinase A-Raf isoform 2 [Homo sapiens]	ARAF	371875793	7.57972e+07	0	311923	0	0
arf-GAP with Rho-GAP domain, ANK repeat and PH domain-containing protein 1 isoform c [Homo sapiens]	ARAP1	92091600	6.71882e+07	5.84012e+07	122383	106377	0.869218
coatomer subunit delta isoform 1 [Homo sapiens]	ARCN1	11863154	6.09591e+08	5.83995e+08	2.82218e+06	2.70368e+06	0.95801
ADP-ribosylation factor 1 [Homo sapiens]	ARF1	66879664	4.4109e+08	1.52094e+09	6.21254e+06	2.14217e+07	3.44814
ADP-ribosylation factor 3 [Homo sapiens]	ARF3	4502203	3.50919e+07	0	480711	0	0
ADP-ribosylation factor 4 [Homo sapiens]	ARF4	4502205	1.36329e+09	1.23734e+09	1.97579e+07	1.79325e+07	0.907613
ADP-ribosylation factor 5 [Homo sapiens]	ARF5	4502209	9.26352e+07	1.36281e+08	1.34254e+06	1.97509e+06	1.47116
ADP-ribosylation factor 6 [Homo sapiens]	ARF6	4502211	2.18808e+08	2.45526e+08	2.70133e+06	3.03118e+06	1.12211
ADP-ribosylation factor GTPase-activating protein 1 isoform a [Homo sapiens]	ARFGAP1	8922652	1.05114e+08	8.15305e+07	705466	547185	0.775636
ADP-ribosylation factor GTPase-activating protein 2 isoform 1 [Homo sapiens]	ARFGAP2	31543983	8.61224e+07	7.57313e+07	410107	360625	0.879344
ADP-ribosylation factor GTPase-activating protein 3 isoform 1 [Homo sapiens]	ARFGAP3	214829673	1.21882e+07	0	57221.6	0	0
brefeldin A-inhibited guanine nucleotide-exchange protein 1 [Homo sapiens]	ARFGEF1	51479145	2.73323e+07	3.69869e+07	40978	55452.6	1.35323
brefeldin A-inhibited guanine nucleotide-exchange protein 2 [Homo sapiens]	ARFGEF2	150417986	9.36132e+06	7.25693e+06	13686.1	10609.6	0.775204
arfaptin-1 isoform 2 [Homo sapiens]	ARFIP1	71040092	3.74437e+07	4.15227e+07	263688	292414	1.10894
arfaptin-1 isoform 1 [Homo sapiens]	ARFIP1	71040094	2.22401e+07	1.57575e+07	149263	105755	0.708518
arfaptin-2 isoform 1 [Homo sapiens]	ARFIP2	338827746	5.50431e+07	3.34297e+07	366954	222865	0.607337
ADP-ribosylation factor-related protein 1 isoform a [Homo sapiens]	ARFRP1	388890220	2.22337e+07	2.14089e+07	261572	251869	0.962904
arginase-1 isoform 1 [Homo sapiens]	ARG1	346986435	0	7.68998e+06	0	65169.3	#DIV/0!
arginase-2, mitochondrial precursor [Homo sapiens]	ARG2	4502215	8.71541e+06	0	77127.5	0	0
rho GTPase-activating protein 1 [Homo sapiens]	ARHGAP1	4757766	3.54997e+08	3.01488e+08	2.27562e+06	1.93261e+06	0.849269
rho GTPase-activating protein 11A isoform 1 [Homo sapiens]	ARHGAP11A	7661858	0	3.60821e+06	0	8181.88	#DIV/0!
rho GTPase-activating protein 12 isoform 1 [Homo sapiens]	ARHGAP12	26986534	5.7232e+06	8.68195e+06	16167.2	24525.3	1.51697
rho GTPase-activating protein 17 isoform 1 [Homo sapiens]	ARHGAP17	54860079	7.75018e+07	6.72324e+07	267248	231836	0.867494
rho GTPase-activating protein 18 [Homo sapiens]	ARHGAP18	39932589	1.54176e+07	1.91864e+07	52619.7	65482.5	1.24445
rho GTPase-activating protein 21 [Homo sapiens]	ARHGAP21	203097003	3.10584e+06	0	3741.98	0	0
rho GTPase-activating protein 33 isoform 1 [Homo sapiens]	ARHGAP33	23510413	0	0	0	0	#DIV/0!
rho GTPase-activating protein 35 [Homo sapiens]	ARHGAP35	150417981	4.56946e+07	2.12604e+07	77186.9	35912.9	0.465272
rho GTPase-activating protein 40 [Homo sapiens]	ARHGAP40	256574758	8.81818e+07	8.87755e+07	324198	326380	1.00673
rho GTPase-activating protein 5 isoform a [Homo sapiens]	ARHGAP5	71834863	1.68222e+08	8.28893e+06	286092	14096.8	0.0492736
rho GDP-dissociation inhibitor 1 isoform a [Homo sapiens]	ARHGDIA	297374782	1359229984	1397245463	1.5805e+07	1.6247e+07	1.02797
rho GDP-dissociation inhibitor 2 [Homo sapiens]	ARHGDIB	56676393	8.72516e+06	7.19125e+06	90887.1	74908.8	0.824197
rho GDP-dissociation inhibitor 3 [Homo sapiens]	ARHGDIG	83313661	0	1.04801e+07	0	120461	#DIV/0!
rho guanine nucleotide exchange factor 1 isoform 1 [Homo sapiens]	ARHGEF1	39777606	9.19895e+07	8.54887e+07	241442	224380	0.929331
rho guanine nucleotide exchange factor 10 [Homo sapiens]	ARHGEF10	62548864	1.7067e+07	1.19165e+07	39506.8	27584.6	0.698223
rho guanine nucleotide exchange factor 16 [Homo sapiens]	ARHGEF16	163792208	4.28229e+07	3.28519e+07	145162	111362	0.767157
rho guanine nucleotide exchange factor 2 isoform 1 [Homo sapiens]	ARHGEF2	253735775	1.71812e+08	1.45833e+08	379275	321927	0.848796
rho guanine nucleotide exchange factor 7 isoform a [Homo sapiens]	ARHGEF7	166064038	2.01239e+07	1.37366e+07	75939.2	51836.1	0.682601
rho guanine nucleotide exchange factor 7 isoform c [Homo sapiens]	ARHGEF7	166064034	0	0	0	0	#DIV/0!
AT-rich interactive domain-containing protein 1A isoform a [Homo sapiens]	ARID1A	21264565	4.51957e+07	3.39405e+07	79290.7	59544.7	0.750967
AT-rich interactive domain-containing protein 2 [Homo sapiens]	ARID2	56549668	1.11717e+07	5.60919e+06	22939.8	11517.8	0.502089
AT-rich interactive domain-containing protein 4B isoform 1 [Homo sapiens]	ARID4B	332164768	0	1.38371e+07	0	23653.2	#DIV/0!
E3 ubiquitin-protein ligase ARIH1 [Homo sapiens]	ARIH1	187761373	6.5896e+07	6.20791e+07	332808	313531	0.942077
E3 ubiquitin-protein ligase ARIH2 [Homo sapiens]	ARIH2	5453557	9.24375e+07	7.80967e+07	507898	429103	0.84486
ADP-ribosylation factor-like protein 1 [Homo sapiens]	ARL1	4502227	3.06269e+08	2.57995e+08	4.37526e+06	3.68564e+06	0.842381
ADP-ribosylation factor-like protein 2 isoform 1 [Homo sapiens]	ARL2	148612885	9.02465e+07	7.15113e+07	1.23625e+06	979607	0.7924
ADP-ribosylation factor-like protein 2-binding protein [Homo sapiens]	ARL2BP	6912268	1.98748e+07	0	441663	0	0
ADP-ribosylation factor-like protein 3 [Homo sapiens]	ARL3	4757774	1.79328e+08	1.9702e+08	2.49066e+06	2.73639e+06	1.09866
ADP-ribosylation factor-like protein 6 [Homo sapiens]	ARL6	507834146	2.25359e+07	1.75533e+07	274828	214065	0.778904
ADP-ribosylation factor-like protein 6-interacting protein 1 [Homo sapiens]	ARL6IP1	24308007	1.24796e+08	9.2981e+07	1.89085e+06	1.4088e+06	0.745063
ADP-ribosylation factor-like protein 6-interacting protein 4 isoform 1 [Homo sapiens]	ARL6IP4	507834119	4.2593e+07	2.50924e+07	227770	134184	0.589122
PRA1 family protein 3 [Homo sapiens]	ARL6IP5	5453704	5.36827e+08	4.37199e+08	8.52106e+06	6.93966e+06	0.814413
ADP-ribosylation factor-like protein 6-interacting protein 6 [Homo sapiens]	ARL6IP6	22749091	3.37368e+07	0	519027	0	0
ADP-ribosylation factor-like protein 8B [Homo sapiens]	ARL8B	8922601	255231557	3.27905e+08	2.96781e+06	3.81285e+06	1.28473
armadillo repeat-containing protein 1 [Homo sapiens]	ARMC1	8922479	1.11849e+08	8.69796e+07	1.09656e+06	852741	0.777653
armadillo repeat-containing protein 10 isoform a [Homo sapiens]	ARMC10	31377663	3.73136e+07	6.81177e+06	355368	64874	0.182555
armadillo repeat-containing protein 6 isoform 1 [Homo sapiens]	ARMC6	312836798	1.1849e+08	1.17177e+08	692927	685243	0.988912
armadillo repeat-containing protein 8 isoform 2 [Homo sapiens]	ARMC8	32526896	2.09587e+07	1.71917e+07	86250	70747.6	0.820262
armadillo repeat-containing X-linked protein 3 [Homo sapiens]	ARMCX3	29540566	6.85152e+07	7.5666e+07	456768	504440	1.10437
aryl hydrocarbon receptor nuclear translocator isoform 1 [Homo sapiens]	ARNT	4502231	1.22855e+07	0	49538.3	0	0
actin-related protein 2/3 complex subunit 1A isoform 1 [Homo sapiens]	ARPC1A	22907052	4.00931e+07	3.76086e+07	278424	261171	0.938032
actin-related protein 2/3 complex subunit 1B [Homo sapiens]	ARPC1B	5031601	4.12822e+08	3.20208e+08	2.94873e+06	2.2872e+06	0.775657
actin-related protein 2/3 complex subunit 2 [Homo sapiens]	ARPC2	23238211	555049494	4.54305e+08	4.0221e+06	3.29207e+06	0.818495
actin-related protein 2/3 complex subunit 3 [Homo sapiens]	ARPC3	514052670	2.1789e+08	2.24986e+08	2.72363e+06	2.81233e+06	1.03257
actin-related protein 2/3 complex subunit 4 isoform c [Homo sapiens]	ARPC4	311771647	0	3.77375e+08	0	4.24017e+06	#DIV/0!
actin-related protein 2/3 complex subunit 4 isoform a [Homo sapiens]	ARPC4	5031595	3.85478e+08	0	4.70096e+06	0	0
actin-related protein 2/3 complex subunit 5 isoform 2 [Homo sapiens]	ARPC5	394025704	0	1.06417e+08	0	1.66277e+06	#DIV/0!
actin-related protein 2/3 complex subunit 5 isoform 1 [Homo sapiens]	ARPC5	5031593	2.54954e+08	0	3.80528e+06	0	0
actin-related protein 2/3 complex subunit 5-like protein [Homo sapiens]	ARPC5L	13569956	1.81842e+08	2.01869e+08	2.63539e+06	2.92564e+06	1.11014
cAMP-regulated phosphoprotein 19 [Homo sapiens]	ARPP19	5729732	7.12663e+07	6.42046e+07	1.18777e+06	1.07008e+06	0.900912
beta-arrestin-1 isoform A [Homo sapiens]	ARRB1	10880136	9.70112e+07	9.83163e+07	541962	549253	1.01345
beta-arrestin-2 isoform 3 [Homo sapiens]	ARRB2	382545144	0	1.49439e+07	0	81216.8	#DIV/0!
arylsulfatase A isoform a precursor [Homo sapiens]	ARSA	313569797	1.42526e+07	1.34436e+07	123936	116901	0.943234
acid ceramidase isoform b [Homo sapiens]	ASAH1	189011546	0	2.10776e+07	0	131735	#DIV/0!
ankyrin repeat and SOCS box protein 6 isoform 1 [Homo sapiens]	ASB6	8923516	2.22286e+07	1.15719e+07	151215	78720.4	0.520587
ankyrin repeat and SOCS box protein 9 isoform 1 [Homo sapiens]	ASB9	72534772	9.7884e+07	5.18906e+07	1.13819e+06	603379	0.530123
activating signal cointegrator 1 complex subunit 1 isoform b [Homo sapiens]	ASCC1	311771712	3.91054e+07	2.60452e+07	273465	182135	0.666026
activating signal cointegrator 1 complex subunit 2 isoform 1 [Homo sapiens]	ASCC2	20270253	5.75454e+07	5.12259e+07	215526	191857	0.890181
activating signal cointegrator 1 complex subunit 3 isoform a [Homo sapiens]	ASCC3	76880486	1.28931e+08	5.75792e+07	151505	67660.6	0.44659
histone chaperone ASF1A [Homo sapiens]	ASF1A	7661592	5.25146e+07	3.79562e+07	1.11733e+06	807579	0.722775
histone chaperone ASF1B [Homo sapiens]	ASF1B	8922549	1.16989e+08	8.06173e+07	2.54324e+06	1.75255e+06	0.689101
histone-lysine N-methyltransferase ASH1L [Homo sapiens]	ASH1L	110349788	5.74115e+06	0	4474.79	0	0
set1/Ash2 histone methyltransferase complex subunit ASH2 isoform a [Homo sapiens]	ASH2L	157412280	3.36543e+07	3.92302e+07	150916	175920	1.16568
argininosuccinate lyase isoform 1 [Homo sapiens]	ASL	68303542	1.98282e+07	1.20721e+07	115280	70186.9	0.608836
N-acetylserotonin O-methyltransferase-like protein isoform 1 [Homo sapiens]	ASMTL	117553627	1.00324e+08	43930425	432433	189355	0.437884
ATPase ASNA1 [Homo sapiens]	ASNA1	50428938	3.61442e+08	3.11181e+08	3.14297e+06	2.70593e+06	0.860944
asparagine synthetase [glutamine-hydrolyzing] isoform a [Homo sapiens]	ASNS	168229252	3.04816e+08	3.19173e+08	1.37305e+06	1.43771e+06	1.0471
asparagine synthetase domain-containing protein 1 [Homo sapiens]	ASNSD1	9506697	0	8.0378e+06	0	32941.8	#DIV/0!
aspartyl/asparaginyl beta-hydroxylase isoform a [Homo sapiens]	ASPH	14589866	4.69996e+08	4.39665e+08	1.71531e+06	1.60462e+06	0.935465
tether containing UBX domain for GLUT4 isoform 2 [Homo sapiens]	ASPSCR1	353677961	4.23716e+06	3.87547e+06	16110.9	14735.6	0.914639
isoaspartyl peptidase/L-asparaginase [Homo sapiens]	ASRGL1	145275202	2.32337e+07	1.60599e+07	225570	155921	0.691231
argininosuccinate synthase [Homo sapiens]	ASS1	53759107	5.52739e+09	4327274265	3.30981e+07	2.59118e+07	0.782879
protein asunder homolog [Homo sapiens]	ASUN	155030185	6.24762e+07	3.38048e+07	210358	113821	0.541082
putative Polycomb group protein ASXL2 [Homo sapiens]	ASXL2	153792780	0	1.93646e+06	0	3619.55	#DIV/0!
ATPase family AAA domain-containing protein 1 [Homo sapiens]	ATAD1	31377644	1.05593e+08	1.11202e+08	690149	726811	1.05312
ATPase family AAA domain-containing protein 2 [Homo sapiens]	ATAD2	24497618	2.97603e+07	1.26437e+07	50017.3	21249.8	0.424849
ATPase family AAA domain-containing protein 3A isoform 2 [Homo sapiens]	ATAD3A	283436222	0	4.09094e+08	0	1.41555e+06	#DIV/0!
ATPase family AAA domain-containing protein 3B [Homo sapiens]	ATAD3B	75677353	6.30486e+07	5.05735e+07	206717	165815	0.802136
arginyl-tRNA--protein transferase 1 isoform 2 [Homo sapiens]	ATE1	50345875	2.57129e+07	1.97235e+07	131188	100630	0.767067
cyclic AMP-dependent transcription factor ATF-1 [Homo sapiens]	ATF1	4885073	1.04044e+08	7.54678e+07	1.38725e+06	1.00624e+06	0.725347
cyclic AMP-dependent transcription factor ATF-6 beta isoform a [Homo sapiens]	ATF6B	20631977	2.91404e+07	7.17226e+06	130674	32162.6	0.246128
cyclic AMP-dependent transcription factor ATF-7 isoform 2 [Homo sapiens]	ATF7	5802980	2.06878e+07	1.94618e+07	134336	126375	0.94074
autophagy-related protein 13 isoform 3 [Homo sapiens]	ATG13	326807039	1.30971e+07	1.00725e+07	79376.2	61045.7	0.769069
autophagy-related protein 2 homolog A [Homo sapiens]	ATG2A	239047271	7.22256e+06	8.66662e+06	12057.7	14468.5	1.19994
ubiquitin-like-conjugating enzyme ATG3 [Homo sapiens]	ATG3	19526773	3.44606e+08	3.24087e+08	3.34569e+06	3.14647e+06	0.940454
cysteine protease ATG4B isoform a [Homo sapiens]	ATG4B	47132611	2.68066e+07	2.14064e+07	225266	179886	0.79855
autophagy protein 5 [Homo sapiens]	ATG5	4757798	1.28681e+07	1.14762e+07	122553	109297	0.891834
ubiquitin-like modifier-activating enzyme ATG7 isoform a [Homo sapiens]	ATG7	5453668	1.11355e+08	1.0902e+08	462054	452367	0.979035
autophagy-related protein 9A [Homo sapiens]	ATG9A	116089287	2.72758e+07	1.90143e+07	108668	75754.3	0.697114
bifunctional purine biosynthesis protein PURH [Homo sapiens]	ATIC	20127454	1.3181e+09	1.15055e+09	5.83231e+06	5.09092e+06	0.872883
atlastin-2 isoform 2 [Homo sapiens]	ATL2	208610002	1.08498e+08	7.80558e+07	531855	382626	0.719419
atlastin-3 [Homo sapiens]	ATL3	45827806	7.29804e+08	7.03175e+08	4.07712e+06	3.92835e+06	0.963511
serine-protein kinase ATM [Homo sapiens]	ATM	71902540	0	6.49074e+06	0	5413.46	#DIV/0!
atrophin-1 [Homo sapiens]	ATN1	55750053	2.35112e+06	2.36818e+06	7511.55	7566.06	1.00726
copper transport protein ATOX1 [Homo sapiens]	ATOX1	4757804	3.00387e+08	2.16438e+08	1.00129e+07	7.21459e+06	0.72053
probable phospholipid-transporting ATPase IG isoform a [Homo sapiens]	ATP11C	40316839	3.68703e+07	6.43296e+07	93579.3	163273	1.74476
probable cation-transporting ATPase 13A1 [Homo sapiens]	ATP13A1	170016077	5.30912e+07	3.99825e+07	129491	97518.2	0.75309
probable cation-transporting ATPase 13A3 [Homo sapiens]	ATP13A3	148839292	0	1.39515e+07	0	37006.6	#DIV/0!
sodium/potassium-transporting ATPase subunit alpha-1 isoform a [Homo sapiens]	ATP1A1	21361181	1.1064e+09	1.06461e+09	3.37317e+06	3.24576e+06	0.962227
sodium/potassium-transporting ATPase subunit beta-1 [Homo sapiens]	ATP1B1	4502277	2.9248e+08	3.42327e+08	2.13489e+06	2.49874e+06	1.17043
sodium/potassium-transporting ATPase subunit beta-3 [Homo sapiens]	ATP1B3	4502281	8.03282e+08	6.85305e+08	7.95329e+06	6.78519e+06	0.853131
sarcoplasmic/endoplasmic reticulum calcium ATPase 2 isoform b [Homo sapiens]	ATP2A2	24638454	8.02508e+08	7.85404e+08	2.37429e+06	2.32368e+06	0.978686
plasma membrane calcium-transporting ATPase 1 isoform 1b [Homo sapiens]	ATP2B1	48255945	9.34879e+07	9.65557e+07	214422	221458	1.03282
plasma membrane calcium-transporting ATPase 4 isoform 4b [Homo sapiens]	ATP2B4	48255957	3.36668e+07	1.98954e+07	76515.4	45216.7	0.59095
calcium-transporting ATPase type 2C member 1 isoform 2a [Homo sapiens]	ATP2C1	312836765	8.08655e+07	7.91995e+07	249585	244443	0.979398
ATP synthase subunit alpha, mitochondrial isoform a precursor [Homo sapiens]	ATP5A1	50345984	3.19676e+09	2.97656e+09	1.39597e+07	1.29981e+07	0.931116
ATP synthase subunit beta, mitochondrial precursor [Homo sapiens]	ATP5B	32189394	3.96719e+09	3.56868e+09	2.29317e+07	2.06282e+07	0.89955
ATP synthase subunit gamma, mitochondrial isoform L (liver) precursor [Homo sapiens]	ATP5C1	50345988	664237625	6.49454e+08	5.27173e+06	5.15439e+06	0.977743
ATP synthase subunit delta, mitochondrial precursor [Homo sapiens]	ATP5D	50345991	4.82751e+08	4.68312e+08	1.07278e+07	1.04069e+07	0.97009
ATP synthase subunit epsilon, mitochondrial [Homo sapiens]	ATP5E	5901896	0	1.23974e+06	0	39991.7	#DIV/0!
ATP synthase subunit b, mitochondrial precursor [Homo sapiens]	ATP5F1	21361565	6.62095e+08	5.64219e+08	6.4281e+06	5.47785e+06	0.852173
ATP synthase subunit d, mitochondrial isoform a [Homo sapiens]	ATP5H	5453559	6.42831e+08	5.92858e+08	9.05395e+06	8.35011e+06	0.922261
ATP synthase subunit e, mitochondrial [Homo sapiens]	ATP5I	6005717	3.51627e+08	3.4417e+08	9.25333e+06	9.05711e+06	0.978794
ATP synthase-coupling factor 6, mitochondrial isoform b precursor [Homo sapiens]	ATP5J	51479141	4.29109e+08	5.31885e+08	7.66267e+06	9.49794e+06	1.23951
ATP synthase subunit f, mitochondrial isoform 2a [Homo sapiens]	ATP5J2	4757812	2.91744e+08	1.99845e+08	7.11572e+06	4.87426e+06	0.684999
ATP5J2-PTCD1 fusion protein [Homo sapiens]	ATP5J2-PTCD1	311893396	3.31083e+07	1.4658e+08	105106	465334	4.42729
ATP synthase subunit g, mitochondrial [Homo sapiens]	ATP5L	51479156	6.8176e+08	4.97753e+08	1.62324e+07	1.18513e+07	0.730101
ATP synthase subunit O, mitochondrial precursor [Homo sapiens]	ATP5O	4502303	9.11305e+08	8.91449e+08	9.2051e+06	9.00453e+06	0.978211
ATP synthase subunit s-like protein isoform 1 [Homo sapiens]	ATP5SL	268830752	2.45205e+07	1.48896e+07	238063	144559	0.60723
ATP synthase F0 subunit 6 [Homo sapiens]	ATP6	251831112	4.40207e+08	2.8202e+08	1.2228e+07	7.83388e+06	0.640652
V-type proton ATPase subunit S1 precursor [Homo sapiens]	ATP6AP1	17136148	8.25708e+07	4.81613e+07	676810	394765	0.583273
renin receptor precursor [Homo sapiens]	ATP6AP2	15011918	8.57028e+07	6.27256e+07	779117	570233	0.731896
V-type proton ATPase 116 kDa subunit a isoform 1 isoform a [Homo sapiens]	ATP6V0A1	194097401	2.61813e+07	2.66239e+07	99548.6	101231	1.0169
V-type proton ATPase 116 kDa subunit a isoform 2 [Homo sapiens]	ATP6V0A2	42741679	2.43962e+07	2.36517e+07	88713.3	86006.2	0.969485
V-type proton ATPase 16 kDa proteolipid subunit [Homo sapiens]	ATP6V0C	310832382	8.94959e+07	1.23194e+08	3.31466e+06	4.56274e+06	1.37653
V-type proton ATPase subunit d 1 [Homo sapiens]	ATP6V0D1	19913432	1.64183e+08	1.44745e+08	1.46592e+06	1.29237e+06	0.881608
V-type proton ATPase catalytic subunit A [Homo sapiens]	ATP6V1A	19913424	8.69456e+08	8.07215e+08	3.78024e+06	3.50963e+06	0.928415
V-type proton ATPase subunit B, brain isoform [Homo sapiens]	ATP6V1B2	19913428	1.57329e+08	1.58345e+08	864447	870026	1.00645
V-type proton ATPase subunit C 1 [Homo sapiens]	ATP6V1C1	4502315	1.60134e+08	1.33205e+08	925630	769969	0.831832
V-type proton ATPase subunit D [Homo sapiens]	ATP6V1D	7706757	1.43677e+08	7.55265e+07	1.16811e+06	614037	0.525668
V-type proton ATPase subunit E 1 isoform a [Homo sapiens]	ATP6V1E1	4502317	9.40104e+07	6.65933e+07	810434	574080	0.708361
V-type proton ATPase subunit F isoform 2 [Homo sapiens]	ATP6V1F	312032453	8.02145e+07	7.90159e+07	1.60429e+06	1.58032e+06	0.985058
V-type proton ATPase subunit G 1 [Homo sapiens]	ATP6V1G1	4757818	1.53828e+08	1.39692e+08	2.65221e+06	2.40848e+06	0.908102
V-type proton ATPase subunit H isoform 1 [Homo sapiens]	ATP6V1H	47717104	6.08772e+07	4.79139e+07	323815	254861	0.787058
ATP synthase mitochondrial F1 complex assembly factor 1 isoform 1 precursor [Homo sapiens]	ATPAF1	344179096	7.31351e+07	6.51126e+07	541742	482316	0.890305
ATP synthase mitochondrial F1 complex assembly factor 2 [Homo sapiens]	ATPAF2	21735485	6.7665e+07	6.615e+07	626527	612500	0.977611
serine/threonine-protein kinase ATR [Homo sapiens]	ATR	157266317	5.86775e+07	7.75631e+07	58039.1	76719.2	1.32185
ATR-interacting protein isoform 1 [Homo sapiens]	ATRIP	18390347	7.42783e+07	0	282427	0	0
transcriptional regulator ATRX isoform 1 [Homo sapiens]	ATRX	20336209	4.18017e+07	4.0654e+07	37124.1	36104.8	0.972544
ataxin-10 isoform 1 [Homo sapiens]	ATXN10	7106299	4.15074e+08	3.4692e+08	2.34505e+06	1.96e+06	0.835804
ataxin-2 [Homo sapiens]	ATXN2	171543895	6.04064e+07	5.61296e+07	149521	138935	0.9292
ataxin-2-like protein isoform C [Homo sapiens]	ATXN2L	27262649	0	2.13263e+08	0	670637	#DIV/0!
ataxin-2-like protein isoform A [Homo sapiens]	ATXN2L	27262647	1.54983e+08	0	490452	0	0
ancient ubiquitous protein 1 [Homo sapiens]	AUP1	31712030	1.00293e+08	9.31852e+07	706287	656234	0.929132
aurora kinase A [Homo sapiens]	AURKA	38327572	4.07605e+07	7.37922e+07	215664	390435	1.81038
aurora kinase B isoform 1 [Homo sapiens]	AURKB	83776600	3.77294e+07	1.75121e+07	240314	111542	0.464152
cell death regulator Aven [Homo sapiens]	AVEN	9966841	2.26047e+07	1.65118e+07	154826	113095	0.730462
late secretory pathway protein AVL9 homolog [Homo sapiens]	AVL9	57529131	0	4.41483e+06	0	21431.2	#DIV/0!
tyrosine-protein kinase receptor UFO isoform 1 precursor [Homo sapiens]	AXL	21536466	1.84087e+07	1.43284e+07	74228.5	57776	0.778353
beta-2-microglobulin precursor [Homo sapiens]	B2M	4757826	8.126e+07	0	1.76652e+06	0	0
beta-1,3-galactosyltransferase 6 [Homo sapiens]	B3GALT6	116268097	0	1.04556e+07	0	71613.6	#DIV/0!
galactosylgalactosylxylosylprotein 3-beta-glucuronosyltransferase 3 [Homo sapiens]	B3GAT3	12408654	3.53602e+07	0	278427	0	0
N-acetyllactosaminide beta-1,3-N-acetylglucosaminyltransferase [Homo sapiens]	B3GNT1	5802984	0	8.58719e+06	0	59633.2	#DIV/0!
beta-1,4-galactosyltransferase 1 [Homo sapiens]	B4GALT1	13929462	1.60225e+08	1.43291e+08	1.2818e+06	1.14633e+06	0.894312
beta-1,4-galactosyltransferase 3 [Homo sapiens]	B4GALT3	315467844	1.3586e+07	1.59012e+07	93054.5	108912	1.17041
BRISC and BRCA1-A complex member 1 [Homo sapiens]	BABAM1	75709194	2.90618e+07	2.91309e+07	284920	285597	1.00238
BAG family molecular chaperone regulator 1 isoform BAG-1L [Homo sapiens]	BAG1	288915525	5.482e+07	4.23298e+07	370405	286012	0.772159
BAG family molecular chaperone regulator 2 [Homo sapiens]	BAG2	4757834	8.56492e+08	7.99738e+08	8.73971e+06	8.1606e+06	0.933738
BAG family molecular chaperone regulator 3 [Homo sapiens]	BAG3	14043024	1.82351e+08	1.52454e+08	889515	743678	0.836049
BAG family molecular chaperone regulator 4 isoform 1 [Homo sapiens]	BAG4	6631075	1.00133e+07	4.60896e+06	92716	42675.6	0.460283
BAG family molecular chaperone regulator 5 isoform a [Homo sapiens]	BAG5	62548856	5.31425e+07	5.06617e+07	249495	237848	0.953318
large proline-rich protein BAG6 isoform a [Homo sapiens]	BAG6	149158692	3.46296e+08	2.47561e+08	1.37419e+06	982386	0.714882
brain-specific angiogenesis inhibitor 1-associated protein 2 isoform 2 [Homo sapiens]	BAIAP2	9257199	8.09011e+07	6.26153e+07	335689	259814	0.773973
brain-specific angiogenesis inhibitor 1-associated protein 2-like protein 1 [Homo sapiens]	BAIAP2L1	32171238	3.43365e+07	3.35709e+07	154669	151220	0.977703
bcl-2 homologous antagonist/killer [Homo sapiens]	BAK1	4502363	2.69673e+07	2.36911e+07	508817	447002	0.878512
barrier-to-autointegration factor [Homo sapiens]	BANF1	221316573	2289539538	2.16484e+09	4.87136e+07	4.60603e+07	0.945533
brain acid soluble protein 1 [Homo sapiens]	BASP1	409971425	4.06354e+09	3.04143e+09	4.32292e+07	3.23556e+07	0.748467
apoptosis regulator BAX isoform beta [Homo sapiens]	BAX	4757838	2.83588e+08	2.38315e+08	3.25964e+06	2.73925e+06	0.840354
bromodomain adjacent to zinc finger domain protein 1A isoform a [Homo sapiens]	BAZ1A	32967603	8.21262e+07	8.73854e+07	117659	125194	1.06404
tyrosine-protein kinase BAZ1B [Homo sapiens]	BAZ1B	14670392	1.67867e+08	2.27651e+08	226848	307637	1.35614
bromodomain adjacent to zinc finger domain protein 2A [Homo sapiens]	BAZ2A	91176325	3.72676e+07	2.68301e+07	59061.2	42519.9	0.71993
HMG box transcription factor BBX isoform 1 [Homo sapiens]	BBX	217035121	0	8.88555e+06	0	19878.2	#DIV/0!
B-cell receptor-associated protein 31 isoform a [Homo sapiens]	BCAP31	213511508	4.26674e+08	3.73558e+08	3.11441e+06	2.7267e+06	0.875512
breast cancer anti-estrogen resistance protein 1 isoform 1 [Homo sapiens]	BCAR1	282398112	7.06418e+07	5.73095e+07	256879	208398	0.81127
breast cancer anti-estrogen resistance protein 3 isoform 1 [Homo sapiens]	BCAR3	387157909	2.9231e+07	4.05711e+07	83997.1	116584	1.38795
pre-mRNA-splicing factor SPF27 [Homo sapiens]	BCAS2	5031653	4.26158e+08	3.71381e+08	4.89837e+06	4.26874e+06	0.871461
branched-chain-amino-acid aminotransferase, mitochondrial isoform a precursor [Homo sapiens]	BCAT2	50658084	1.22418e+08	1.31877e+08	832778	897125	1.07727
BRCA2 and CDKN1A-interacting protein isoform BCCIPbeta [Homo sapiens]	BCCIP	17402871	3.54449e+08	3.11756e+08	2.90532e+06	2.55538e+06	0.87955
2-oxoisovalerate dehydrogenase subunit alpha, mitochondrial isoform 1 precursor [Homo sapiens]	BCKDHA	11386135	2.2499e+07	5.9575e+06	133130	35251.5	0.26479
2-oxoisovalerate dehydrogenase subunit beta, mitochondrial precursor [Homo sapiens]	BCKDHB	34101272	2.44184e+07	2.50106e+07	192271	196934	1.02425
B-cell lymphoma/leukemia 10 [Homo sapiens]	BCL10	4502379	4.09391e+07	1.80004e+07	417746	183677	0.439686
bcl-2-like protein 1 isoform 1 [Homo sapiens]	BCL2L1	20336335	0	1.46607e+07	0	222132	#DIV/0!
bcl-2-like protein 12 isoform 1 [Homo sapiens]	BCL2L12	20336330	2.60755e+07	0	181080	0	0
bcl-2-like protein 13 isoform a [Homo sapiens]	BCL2L13	45243501	1.3802e+08	1.19141e+08	1.15983e+06	1.00119e+06	0.863222
B-cell CLL/lymphoma 7 protein family member A isoform a [Homo sapiens]	BCL7A	10337613	5.34978e+06	2.75505e+06	60109.8	30955.6	0.514984
B-cell CLL/lymphoma 7 protein family member C [Homo sapiens]	BCL7C	20336477	1.50553e+07	1.4553e+07	175061	169221	0.966638
B-cell CLL/lymphoma 9-like protein [Homo sapiens]	BCL9L	32698936	2.47053e+07	2.67675e+07	68058.7	73739.7	1.08347
bcl-2-associated transcription factor 1 isoform 2 [Homo sapiens]	BCLAF1	117938251	1.42147e+08	2.97855e+08	287166	601726	2.09539
bcl-2-associated transcription factor 1 isoform 1 [Homo sapiens]	BCLAF1	7661958	8.55153e+07	0	162268	0	0
breakpoint cluster region protein isoform 1 [Homo sapiens]	BCR	82546843	2.69096e+07	2.17973e+07	51061.8	41361	0.810019
mitochondrial chaperone BCS1 [Homo sapiens]	BCS1L	383087736	4.69736e+07	4.04077e+07	307017	264103	0.860222
D-beta-hydroxybutyrate dehydrogenase, mitochondrial precursor [Homo sapiens]	BDH1	44680136	1.46362e+07	6.22107e+06	104545	44436.2	0.425046
BEN domain-containing protein 3 [Homo sapiens]	BEND3	122937295	0	8.37315e+06	0	25296.5	#DIV/0!
BET1 homolog [Homo sapiens]	BET1	5031611	8.342e+07	1.27141e+08	1.98619e+06	3.02716e+06	1.52411
BET1-like protein isoform 1 [Homo sapiens]	BET1L	149192862	1.54189e+07	1.31433e+07	302331	257711	0.852414
protein bicaudal C homolog 1 [Homo sapiens]	BICC1	122937472	2.01999e+07	1.72265e+07	61962.8	52842	0.852801
protein bicaudal D homolog 2 isoform 1 [Homo sapiens]	BICD2	51479166	4.23631e+07	2.82129e+07	106978	71244.6	0.665977
BH3-interacting domain death agonist isoform 1 [Homo sapiens]	BID	37574726	2.62346e+08	2.14016e+08	2.7046e+06	2.20635e+06	0.815775
myc box-dependent-interacting protein 1 isoform 1 [Homo sapiens]	BIN1	21536400	1.63719e+08	1.41954e+08	839583	727967	0.867058
baculoviral IAP repeat-containing protein 6 [Homo sapiens]	BIRC6	153792694	4.06709e+07	3.78924e+07	28906.1	26931.4	0.931684
BIVM-ERCC5 protein [Homo sapiens]	BIVM-ERCC5	324715041	7.54006e+06	6.8696e+06	11836.8	10784.3	0.91108
Bloom syndrome protein [Homo sapiens]	BLM	4557365	7.61731e+07	9.42425e+07	129546	160276	1.23721
bleomycin hydrolase [Homo sapiens]	BLMH	4557367	5.66917e+08	5.23359e+08	3.11493e+06	2.8756e+06	0.923167
biogenesis of lysosome-related organelles complex 1 subunit 1 [Homo sapiens]	BLOC1S1	315113895	4.91803e+07	0	745157	0	0
biogenesis of lysosome-related organelles complex 1 subunit 2 [Homo sapiens]	BLOC1S2	46852398	7.98598e+07	8.7282e+07	1.37689e+06	1.50486e+06	1.09294
biogenesis of lysosome-related organelles complex 1 subunit 3 [Homo sapiens]	BLOC1S3	47086495	2.4627e+07	0	311734	0	0
biliverdin reductase A precursor [Homo sapiens]	BLVRA	359465572	3.38662e+08	2.97128e+08	2.75335e+06	2.41568e+06	0.877359
flavin reductase (NADPH) [Homo sapiens]	BLVRB	4502419	6.74374e+08	635881670	9.91727e+06	9.3512e+06	0.942921
BMP-2-inducible protein kinase isoform a [Homo sapiens]	BMP2K	38787935	0	2.62612e+06	0	7234.5	#DIV/0!
ribosome biogenesis protein BMS1 homolog [Homo sapiens]	BMS1	224589071	9.59663e+07	8.48454e+07	175441	155110	0.884116
vesicle transport protein SEC20 isoform BNIP1-b [Homo sapiens]	BNIP1	153946399	2.60169e+07	2.16312e+07	224284	186476	0.831428
BCL2/adenovirus E1B 19 kDa protein-interacting protein 2 [Homo sapiens]	BNIP2	168480080	2.4227e+07	2.26622e+07	157318	147157	0.935412
biorientation of chromosomes in cell division protein 1-like 1 [Homo sapiens]	BOD1L1	87299628	2.05924e+07	1.58594e+07	17131.8	13194.1	0.770155
bolA-like protein 2 [Homo sapiens]	BOLA2B	85797673	9.91585e+08	9.25167e+08	1.52552e+07	1.42333e+07	0.933019
bolA-like protein 3 isoform 1 [Homo sapiens]	BOLA3	78486586	1.03767e+08	9.37499e+07	1.92161e+06	1.73611e+06	0.903467
ribosome biogenesis protein BOP1 [Homo sapiens]	BOP1	21327667	2.67999e+08	2.39113e+08	940349	838995	0.892216
valacyclovir hydrolase precursor [Homo sapiens]	BPHL	221316588	1.67522e+07	2.43847e+07	130876	190506	1.45562
BPI fold-containing family B member 6 precursor [Homo sapiens]	BPIFB6	28372525	0	1.54787e+08	0	1.01834e+06	#DIV/0!
3'(2'),5'-bisphosphate nucleotidase 1 [Homo sapiens]	BPNT1	116812595	2.20721e+08	1.82441e+08	2.00656e+06	1.65856e+06	0.826568
nucleosome-remodeling factor subunit BPTF isoform 1 [Homo sapiens]	BPTF	38788274	3.75619e+07	2.15963e+07	32104.2	18458.4	0.574954
BRCA1-associated protein [Homo sapiens]	BRAP	188497705	4.96667e+07	4.83938e+07	208684	203335	0.974371
BRCA1-associated ATM activator 1 [Homo sapiens]	BRAT1	304555614	5.96619e+07	5.39673e+07	271191	245306	0.904552
lys-63-specific deubiquitinase BRCC36 isoform 1 [Homo sapiens]	BRCC3	13236583	4.23892e+07	2.7611e+07	396161	258047	0.651368
bromodomain-containing protein 2 isoform 2 [Homo sapiens]	BRD2	313747417	7.45556e+07	5.8099e+07	223220	173949	0.779272
bromodomain-containing protein 4 isoform long [Homo sapiens]	BRD4	19718731	8.08813e+07	5.45236e+07	168152	113355	0.674119
bromodomain-containing protein 8 isoform 2 [Homo sapiens]	BRD8	34452707	1.10225e+07	7.20338e+06	29630.4	19363.9	0.653516
BRCA1-A complex subunit BRE isoform 1 [Homo sapiens]	BRE	21361171	0	0	0	0	#DIV/0!
BRCA1-A complex subunit BRE isoform 2 [Homo sapiens]	BRE	40353761	0	5.58918e+07	0	481826	#DIV/0!
BRI3-binding protein precursor [Homo sapiens]	BRI3BP	19923665	1.03382e+08	1.11391e+08	1.29227e+06	1.39239e+06	1.07747
ribosome biogenesis protein BRX1 homolog [Homo sapiens]	BRIX1	55770900	2.12532e+09	1.8459e+09	1.18733e+07	1.03123e+07	0.868525
protein BRICK1 [Homo sapiens]	BRK1	27544939	0	1.42988e+08	0	3.57471e+06	#DIV/0!
BRO1 domain-containing protein BROX [Homo sapiens]	BROX	124244088	1.15505e+08	8.2279e+07	671539	478366	0.712343
bromodomain and WD repeat-containing protein 1 isoform A [Homo sapiens]	BRWD1	16445436	1.09076e+07	0	10683.3	0	0
BSD domain-containing protein 1 isoform a [Homo sapiens]	BSDC1	221316581	3.10019e+07	3.39953e+07	221442	242824	1.09656
basigin isoform 1 precursor [Homo sapiens]	BSG	38372919	5.40974e+08	5.242e+08	4.546e+06	4.40504e+06	0.968994
basigin isoform 3 [Homo sapiens]	BSG	38372921	1.28336e+08	1.67751e+08	1.85994e+06	2.43117e+06	1.30712
bone marrow stromal antigen 2 [Homo sapiens]	BST2	4757876	1.30621e+08	7.42153e+07	2.04096e+06	1.15961e+06	0.568172
TATA-binding protein-associated factor 172 [Homo sapiens]	BTAF1	27477070	2.71745e+07	2.7164e+07	42526.6	42510.1	0.999613
transcription factor BTF3 isoform A [Homo sapiens]	BTF3	83641885	2423248945	2.22382e+09	2.85088e+07	2.61626e+07	0.917704
transcription factor BTF3 homolog 4 isoform 1 [Homo sapiens]	BTF3L4	56847620	1.63863e+08	1.45031e+08	2.48278e+06	2.19744e+06	0.885072
butyrophilin subfamily 3 member A2 isoform a precursor [Homo sapiens]	BTN3A2	308736976	7.29335e+06	4.05892e+06	67531	37582.6	0.556523
mitotic checkpoint serine/threonine-protein kinase BUB1 [Homo sapiens]	BUB1	4757878	2.2142e+07	4.31967e+06	58422.3	11397.6	0.195089
mitotic checkpoint serine/threonine-protein kinase BUB1 beta [Homo sapiens]	BUB1B	59814247	5.13852e+07	2.74306e+07	131085	69976.1	0.533824
mitotic checkpoint protein BUB3 isoform a [Homo sapiens]	BUB3	4757880	5.83977e+08	5.70484e+08	5.16794e+06	5.04853e+06	0.976894
BUD13 homolog isoform 1 [Homo sapiens]	BUD13	14249338	2.04483e+07	1.96373e+07	58591	56267.4	0.960342
protein BUD31 homolog [Homo sapiens]	BUD31	32171175	7.05782e+07	7.1368e+07	893395	903392	1.01119
bystin [Homo sapiens]	BYSL	51173724	1.4763e+08	1.40975e+08	760979	726678	0.954924
peripheral-type benzodiazepine receptor-associated protein 1 isoform a [Homo sapiens]	BZRAP1	171906559	0	6.68847e+07	0	104835	#DIV/0!
basic leucine zipper and W2 domain-containing protein 1 isoform 2 [Homo sapiens]	BZW1	333470719	1.58963e+09	1.25564e+09	8.23641e+06	6.50592e+06	0.789897
basic leucine zipper and W2 domain-containing protein 2 [Homo sapiens]	BZW2	229577398	616406453	5.97186e+08	3.26141e+06	3.15971e+06	0.968818
erythroid differentiation-related factor 1 isoform 1 [Homo sapiens]	C10orf137	321117522	1.34844e+07	1.67622e+07	29701.3	36921.1	1.24308
twinkle protein, mitochondrial isoform A [Homo sapiens]	C10orf2	39725942	1.4143e+07	1.19766e+07	50691.9	42926.9	0.846819
UPF0668 protein C10orf76 [Homo sapiens]	C10orf76	154350213	2.06037e+07	1.86504e+07	92809.6	84010.7	0.905194
protein EMSY [Homo sapiens]	C11orf30	19923559	0	6.80795e+06	0	16524.2	#DIV/0!
selenoprotein H [Homo sapiens]	C11orf31	25014109	0	2.52099e+07	0	413276	#DIV/0!
ester hydrolase C11orf54 [Homo sapiens]	C11orf54	21361495	1.11601e+08	8.46353e+07	1.34459e+06	1.0197e+06	0.758373
small acidic protein [Homo sapiens]	C11orf58	7657234	3.01719e+08	3.23502e+08	4.19054e+06	4.49308e+06	1.0722
UPF0696 protein C11orf68 isoform 1 [Homo sapiens]	C11orf68	208431771	4.75412e+07	3.33315e+07	440196	308625	0.701107
protein Hikeshi [Homo sapiens]	C11orf73	21361535	1.5433e+08	8.12737e+07	3.67453e+06	1.93509e+06	0.526621
UPF0723 protein C11orf83 precursor [Homo sapiens]	C11orf83	145977196	1.01058e+08	1.01661e+08	2.80716e+06	2.82391e+06	1.00597
uncharacterized protein C11orf84 [Homo sapiens]	C11orf84	39930523	0	6.7106e+06	0	50837.9	#DIV/0!
UPF0160 protein MYG1, mitochondrial precursor [Homo sapiens]	C12orf10	145275185	3.59713e+08	3.50833e+08	2.68442e+06	2.61816e+06	0.975315
UPF0444 transmembrane protein C12orf23 [Homo sapiens]	C12orf23	22748615	2.0055e+08	2.22227e+08	5.57084e+06	6.17296e+06	1.10808
uncharacterized protein C12orf29 [Homo sapiens]	C12orf29	61742164	2.3069e+07	1.50418e+07	177453	115706	0.652037
uncharacterized protein C12orf43 [Homo sapiens]	C12orf43	12597631	4.10177e+07	4.59541e+07	383343	429478	1.12035
autophagy-related protein 101 [Homo sapiens]	C12orf44	149158714	1.42313e+07	9.29157e+06	158126	103240	0.652895
uncharacterized protein C12orf45 [Homo sapiens]	C12orf45	116256458	2.21989e+07	0	284601	0	0
fructose-2,6-bisphosphatase TIGAR [Homo sapiens]	C12orf5	9966849	1.53389e+08	1.44508e+08	1.47489e+06	1.3895e+06	0.9421
protein C10 [Homo sapiens]	C12orf57	19923951	7.49744e+07	5.91949e+07	2.02633e+06	1.59986e+06	0.789535
uncharacterized protein C14orf142 [Homo sapiens]	C14orf142	110227846	5.85947e+07	6.24953e+07	2.02051e+06	2.15501e+06	1.06657
UPF0568 protein C14orf166 [Homo sapiens]	C14orf166	7706322	6.35388e+08	5.72161e+08	5.72422e+06	5.15461e+06	0.900491
bifunctional lysine-specific demethylase and histidyl-hydroxylase NO66 [Homo sapiens]	C14orf169	106879206	2.33813e+07	1.65474e+07	117494	83152.5	0.707717
6.8 kDa mitochondrial proteolipid isoform 1 [Homo sapiens]	C14orf2	4758940	0	1.06653e+08	0	3.95013e+06	#DIV/0!
C15orf38-AP3S2 fusion protein [Homo sapiens]	C15orf38-AP3S2	312261267	9.41363e+07	7.04286e+07	653725	489088	0.748155
UPF0235 protein C15orf40 isoform b [Homo sapiens]	C15orf40	237858664	0	7.46018e+06	0	108119	#DIV/0!
UPF0585 protein C16orf13 isoform b [Homo sapiens]	C16orf13	93102391	0	1.44633e+07	0	215870	#DIV/0!
UPF0585 protein C16orf13 isoform a [Homo sapiens]	C16orf13	93102387	3.26836e+07	0	424462	0	0
UPF0505 protein C16orf62 [Homo sapiens]	C16orf62	304766523	4.97084e+07	1.74219e+07	120069	42081.8	0.350481
UPF0468 protein C16orf80 [Homo sapiens]	C16orf80	8392875	1.00655e+08	1.66201e+08	1.07079e+06	1.76809e+06	1.6512
UPF0547 protein C16orf87 [Homo sapiens]	C16orf87	47824889	2.57154e+06	1.89917e+06	28893.7	21339	0.738534
protein CCSMST1 precursor [Homo sapiens]	C16orf91	440309863	0	0	0	0	#DIV/0!
chromatin complexes subunit BAP18 isoform 1 [Homo sapiens]	C17orf49	218563737	2.54549e+07	0	391614	0	0
uncharacterized protein C17orf59 [Homo sapiens]	C17orf59	190358526	1.23761e+07	7.71765e+06	90336.3	56333.2	0.623595
Fanconi anemia-associated protein of 100 kDa isoform b [Homo sapiens]	C17orf70	289547536	4.11987e+06	8.94265e+06	17094.9	37106.4	2.17061
protein Njmu-R1 [Homo sapiens]	C17orf75	45505147	3.10836e+07	2.42782e+07	212901	166289	0.781062
uncharacterized protein C17orf85 [Homo sapiens]	C17orf85	166295179	5.26328e+07	4.08801e+07	175443	136267	0.776702
uncharacterized protein C18orf25 isoform b [Homo sapiens]	C18orf25	56549656	0	3.21831e+07	0	284806	#DIV/0!
uncharacterized protein C18orf25 isoform a [Homo sapiens]	C18orf25	21450814	1.1445e+07	0	97820.6	0	0
UPF0556 protein C19orf10 precursor [Homo sapiens]	C19orf10	33457348	3.80815e+08	3.55756e+08	6.80027e+06	6.35278e+06	0.934195
UPF0449 protein C19orf25 [Homo sapiens]	C19orf25	154240706	3.00392e+07	2.05498e+07	682709	467040	0.684098
immortalization up-regulated protein [Homo sapiens]	C19orf33	41281603	1.13931e+09	1.35808e+09	2.99819e+07	3.57388e+07	1.19201
uncharacterized protein C19orf43 [Homo sapiens]	C19orf43	13128992	7.58291e+07	4.95183e+07	913603	596606	0.653025
uncharacterized protein C19orf52 [Homo sapiens]	C19orf52	24308410	3.42791e+07	2.39112e+07	326467	227726	0.697546
protein QIL1 precursor [Homo sapiens]	C19orf70	45387955	1.25546e+08	1.1064e+08	3.21913e+06	2.83693e+06	0.881273
uncharacterized protein C1orf112 [Homo sapiens]	C1orf112	40254931	0	9.44907e+06	0	41262.3	#DIV/0!
uncharacterized protein C1orf122 isoform 1 [Homo sapiens]	C1orf122	206725424	4.20742e+07	8.03754e+07	809119	1.54568e+06	1.91032
UPF0587 protein C1orf123 [Homo sapiens]	C1orf123	8923541	5.42377e+07	3.97303e+07	821783	601974	0.732522
protein odr-4 homolog isoform 1 [Homo sapiens]	C1orf27	57527756	3.49267e+07	8.01548e+07	210402	482860	2.29494
multiple myeloma tumor-associated protein 2 [Homo sapiens]	C1orf35	13236559	2.18978e+07	2.25987e+07	161013	166167	1.03201
uncharacterized protein C1orf50 [Homo sapiens]	C1orf50	187155251	0	1.51597e+07	0	236870	#DIV/0!
UPF0690 protein C1orf52 [Homo sapiens]	C1orf52	37620206	2.4359e+07	0	276807	0	0
skin-specific protein 32 [Homo sapiens]	C1orf68	67003568	0	0	0	0	#DIV/0!
lysosomal protein NCU-G1 isoform 1 precursor [Homo sapiens]	C1orf85	24307871	4.76017e+07	4.92677e+07	626338	648259	1.035
complement component 1 Q subcomponent-binding protein, mitochondrial precursor [Homo sapiens]	C1QBP	4502491	4.61061e+09	4.6216e+09	4.85327e+07	4.86485e+07	1.00239
complement C1q tumor necrosis factor-related protein 6 [Homo sapiens]	C1QTNF6	32967300	0	1.86036e+07	0	195828	#DIV/0!
uncharacterized protein C20orf112 isoform 1 [Homo sapiens]	C20orf112	378404903	0	6.92496e+06	0	29467.9	#DIV/0!
uncharacterized protein C20orf24 isoform b [Homo sapiens]	C20orf24	41327694	2.71669e+07	0	617429	0	0
UPF0687 protein C20orf27 isoform 1 [Homo sapiens]	C20orf27	85362737	3.60358e+07	2.80017e+07	467997	363658	0.777053
ES1 protein homolog, mitochondrial isoform Ia precursor [Homo sapiens]	C21orf33	296531406	2.68928e+08	2.93867e+08	2.68928e+06	2.93867e+06	1.09274
uncharacterized protein C21orf59 [Homo sapiens]	C21orf59	11037061	8.29089e+07	6.21384e+07	605175	453565	0.749478
C2 domain-containing protein 2 isoform 1 precursor [Homo sapiens]	C2CD2	119226222	5.93722e+06	9.67721e+06	25051.5	40832.1	1.62992
UPF0554 protein C2orf43 [Homo sapiens]	C2orf43	11345458	3.16849e+07	24630770	251467	195482	0.777367
uncharacterized protein C2orf47, mitochondrial precursor [Homo sapiens]	C2orf47	239582772	8.54298e+07	8.23911e+07	683438	659129	0.964431
ashwin [Homo sapiens]	C2orf49	13129094	2.76306e+07	1.8993e+07	240267	165156	0.687388
complement C3 precursor [Homo sapiens]	C3	115298678	1.76844e+07	9.64612e+06	26999	14726.9	0.545461
uncharacterized protein C3orf17 [Homo sapiens]	C3orf17	68299770	1.76297e+07	9.88192e+06	66029	37011	0.560526
uncharacterized protein C3orf33 [Homo sapiens]	C3orf33	27734925	0	1.02774e+07	0	73410.2	#DIV/0!
UPF0361 protein C3orf37 [Homo sapiens]	C3orf37	54607106	6.06486e+07	1.02469e+08	367568	621026	1.68956
uncharacterized protein C3orf38 [Homo sapiens]	C3orf38	197333715	0	0	0	0	#DIV/0!
UPF0609 protein C4orf27 [Homo sapiens]	C4orf27	157388914	2.40909e+07	2.02368e+07	161684	135817	0.840016
uncharacterized protein C4orf32 [Homo sapiens]	C4orf32	22748853	0	0	0	0	#DIV/0!
keratinocyte-associated transmembrane protein 2 precursor [Homo sapiens]	C5orf15	9910278	6.54814e+07	0	818517	0	0
UPF0489 protein C5orf22 [Homo sapiens]	C5orf22	170763486	3.41847e+07	2.75776e+07	273477	220621	0.806724
UPF0461 protein C5orf24 [Homo sapiens]	C5orf24	207450711	0	7.90496e+06	0	96402	#DIV/0!
transmembrane protein C5orf28 [Homo sapiens]	C5orf28	19923590	0	1.22097e+07	0	187841	#DIV/0!
UPF0600 protein C5orf51 [Homo sapiens]	C5orf51	51896031	1.18736e+08	1.05443e+08	1.13082e+06	1.00422e+06	0.888044
UPF0364 protein C6orf211 [Homo sapiens]	C6orf211	13375746	6.56361e+07	5.08002e+07	443487	343245	0.773967
uncharacterized protein C6orf47 [Homo sapiens]	C6orf47	57165366	0	1.84399e+07	0	175618	#DIV/0!
bombesin receptor-activated protein C6orf89 [Homo sapiens]	C6orf89	47271471	0	5.08054e+06	0	40644.3	#DIV/0!
uncharacterized protein C7orf26 [Homo sapiens]	C7orf26	21362070	1.78435e+07	1.54842e+07	135178	117304	0.867775
uncharacterized protein C7orf50 [Homo sapiens]	C7orf50	197304710	6.95394e+07	6.55992e+07	799304	754014	0.943339
UPF0488 protein C8orf33 [Homo sapiens]	C8orf33	12751497	9.27594e+07	5.06587e+07	946525	516925	0.54613
UPF0598 protein C8orf82 [Homo sapiens]	C8orf82	49169841	3.60525e+07	2.68809e+07	414397	308975	0.745603
uncharacterized protein C9orf114 [Homo sapiens]	C9orf114	38679912	6.91382e+07	6.89919e+07	460922	459946	0.997883
uncharacterized protein C9orf142 [Homo sapiens]	C9orf142	39930541	2.89951e+07	2.38704e+07	349338	287595	0.823256
UPF0184 protein C9orf16 [Homo sapiens]	C9orf16	13129128	3.12598e+07	0	1.83881e+06	0	0
uncharacterized protein C9orf40 [Homo sapiens]	C9orf40	157388941	3.56756e+07	9.64211e+06	575413	155518	0.270272
UPF0586 protein C9orf41 [Homo sapiens]	C9orf41	22748889	0	6.14994e+06	0	42122.9	#DIV/0!
UPF0553 protein C9orf64 [Homo sapiens]	C9orf64	110815802	4.90414e+07	6.10215e+07	333615	415112	1.24429
uncharacterized protein C9orf78 [Homo sapiens]	C9orf78	7706557	1.40374e+08	6.34778e+07	942111	426025	0.452203
caspase activity and apoptosis inhibitor 1 isoform 1 [Homo sapiens]	CAAP1	262527223	1.14411e+07	7038958	102153	62847.8	0.615234
calcium-binding protein 39 [Homo sapiens]	CAB39	195927022	1.39306e+08	1.11219e+08	881682	703915	0.798377
voltage-dependent calcium channel subunit alpha-2/delta-1 precursor [Homo sapiens]	CACNA2D1	54112390	1.40127e+07	1.66679e+07	37070.7	44095	1.18948
cactin [Homo sapiens]	CACTIN	126723149	2.58183e+07	2.06225e+07	77766	62116.1	0.798756
calcyclin-binding protein isoform 1 [Homo sapiens]	CACYBP	7656952	2.10932e+09	1782212498	1.71489e+07	1.44895e+07	0.844922
CAD protein [Homo sapiens]	CAD	18105007	8.22369e+08	7.65179e+08	1.16318e+06	1.08229e+06	0.930457
calcium-binding and coiled-coil domain-containing protein 2 isoform 1 [Homo sapiens]	CALCOCO2	386869290	1.59005e+07	0	80305.6	0	0
caldesmon isoform 1 [Homo sapiens]	CALD1	44680105	1.31597e+08	1.1015e+08	284226	237905	0.837028
calmodulin [Homo sapiens]	CALM3	58218968	3511973539	3498224234	7.16729e+07	7.13923e+07	0.996085
calmodulin-like protein 5 [Homo sapiens]	CALML5	223278387	1.58166e+07	1.75905e+07	292899	325749	1.11215
calreticulin precursor [Homo sapiens]	CALR	4757900	4.81411e+09	4.81147e+09	2.8827e+07	2.88112e+07	0.999451
calumenin isoform c precursor [Homo sapiens]	CALU	314122177	3.32811e+08	3.85379e+08	2.48367e+06	2.87596e+06	1.15795
calumenin isoform d precursor [Homo sapiens]	CALU	314122179	1.44387e+08	1.00765e+08	1.14593e+06	799722	0.697879
calcium/calmodulin-dependent protein kinase type 1 [Homo sapiens]	CAMK1	4502553	0	1.38598e+07	0	104998	#DIV/0!
calcium/calmodulin-dependent protein kinase type II subunit gamma isoform 1 [Homo sapiens]	CAMK2G	26667203	4.06385e+07	4.72257e+07	201181	233791	1.16209
calcium signal-modulating cyclophilin ligand [Homo sapiens]	CAMLG	4502559	2.37711e+07	2.19314e+07	194845	179765	0.922606
calmodulin-regulated spectrin-associated protein 2 [Homo sapiens]	CAMSAP2	44955929	4.31677e+07	5.68716e+07	69513.1	91580.6	1.31746
cullin-associated NEDD8-dissociated protein 1 [Homo sapiens]	CAND1	21361794	8.10035e+08	7.94282e+08	1.84939e+06	1.81343e+06	0.980553
soluble calcium-activated nucleotidase 1 [Homo sapiens]	CANT1	229577444	0	7.19395e+06	0	47959.7	#DIV/0!
calnexin precursor [Homo sapiens]	CANX	66933005	3.14063e+09	3298836195	1.30859e+07	1.37452e+07	1.05038
adenylyl cyclase-associated protein 1 [Homo sapiens]	CAP1	157649073	1.48825e+09	1.37812e+09	7.83287e+06	7.25326e+06	0.926003
adenylyl cyclase-associated protein 2 [Homo sapiens]	CAP2	5453593	8.3662e+07	8.00767e+07	472667	452411	0.957146
macrophage-capping protein isoform 1 [Homo sapiens]	CAPG	371502125	5.82161e+08	5.32187e+08	4.93357e+06	4.51006e+06	0.914158
calpain-1 catalytic subunit [Homo sapiens]	CAPN1	311893365	3.68446e+08	3.22557e+08	1.29734e+06	1.13576e+06	0.875453
calpain-2 catalytic subunit isoform 1 [Homo sapiens]	CAPN2	157389005	5.44583e+08	5.40272e+08	2.12728e+06	2.11044e+06	0.992082
calpain-3 isoform a [Homo sapiens]	CAPN3	4557405	0	2.31443e+08	0	723261	#DIV/0!
calpain-7 [Homo sapiens]	CAPN7	7656959	2.20478e+07	2.81418e+07	67631.4	86324.4	1.2764
calpain small subunit 1 [Homo sapiens]	CAPNS1	51599151	8.44618e+08	7.26742e+08	1.08284e+07	9.3172e+06	0.860438
caprin-1 isoform 1 [Homo sapiens]	CAPRIN1	42558250	1.26479e+09	9.38556e+08	6.32394e+06	4.69278e+06	0.742066
F-actin-capping protein subunit alpha-1 [Homo sapiens]	CAPZA1	5453597	1320896340	1.27828e+09	1.19e+07	1.1516e+07	0.967737
F-actin-capping protein subunit alpha-2 [Homo sapiens]	CAPZA2	5453599	3.2759e+08	274696836	2.95126e+06	2.47475e+06	0.838538
F-actin-capping protein subunit beta isoform 1 [Homo sapiens]	CAPZB	4826659	9.80439e+08	9.59519e+08	8.1028e+06	7.92991e+06	0.978662
caspase recruitment domain-containing protein 6 [Homo sapiens]	CARD6	16554564	3.0362e+07	2.2708e+07	75340.1	56347.3	0.747906
calcium-regulated heat stable protein 1 [Homo sapiens]	CARHSP1	506327594	5.17622e+08	4.5756e+08	1.03524e+07	9.15119e+06	0.883965
histone-arginine methyltransferase CARM1 [Homo sapiens]	CARM1	40288288	1.6157e+08	1.3576e+08	1.07e+06	899076	0.840258
cysteine--tRNA ligase, cytoplasmic isoform c [Homo sapiens]	CARS	62240992	2.70974e+08	2.27187e+08	780906	654719	0.83841
probable cysteine--tRNA ligase, mitochondrial [Homo sapiens]	CARS2	13375695	1.10497e+08	1.06886e+08	539011	521393	0.967313
protein CASC3 [Homo sapiens]	CASC3	15721939	0	0	0	0	#DIV/0!
protein CASC4 isoform a [Homo sapiens]	CASC4	29826289	9.23148e+06	1.31526e+07	50722.4	72267	1.42475
peripheral plasma membrane protein CASK isoform 1 [Homo sapiens]	CASK	186972120	0	8.58205e+06	0	24590.4	#DIV/0!
caspase-10 isoform 1 preproprotein [Homo sapiens]	CASP10	47078272	0	3.72018e+06	0	18788.8	#DIV/0!
caspase-14 precursor [Homo sapiens]	CASP14	6912286	0	2.50107e+07	0	225322	#DIV/0!
caspase-2 isoform 1 preproprotein [Homo sapiens]	CASP2	39995059	4.84108e+07	3.95938e+07	286454	234283	0.817872
caspase-3 preproprotein [Homo sapiens]	CASP3	14790119	4.46916e+07	4.61693e+07	375560	387977	1.03306
caspase-4 isoform alpha precursor [Homo sapiens]	CASP4	4502577	3.78069e+07	3.29407e+07	239284	208486	0.871288
caspase-7 isoform e [Homo sapiens]	CASP7	388596700	0	7.58625e+06	0	41229.6	#DIV/0!
caspase-8 isoform G precursor [Homo sapiens]	CASP8	122056476	1.10193e+08	6.99429e+07	496364	315058	0.634732
caspase-9 isoform alpha precursor [Homo sapiens]	CASP9	14790124	3.91714e+07	0	277812	0	0
calpastatin isoform f [Homo sapiens]	CAST	109637759	5.86262e+08	4.98363e+08	1.6376e+06	1.39208e+06	0.85007
catalase [Homo sapiens]	CAT	4557014	4.65878e+08	4.62881e+08	2.30633e+06	2.29149e+06	0.993567
caveolin-1 isoform alpha [Homo sapiens]	CAV1	15451856	7.13868e+07	7.0473e+07	1.1514e+06	1.13666e+06	0.9872
core-binding factor subunit beta isoform 2 [Homo sapiens]	CBFB	13124873	1.46767e+08	1.22408e+08	1.52882e+06	1.27509e+06	0.834034
core-binding factor subunit beta isoform 1 [Homo sapiens]	CBFB	13124881	4.09989e+07	2.90693e+07	427072	302805	0.709027
E3 ubiquitin-protein ligase CBL [Homo sapiens]	CBL	52426745	3.51595e+07	1.59668e+07	109873	49896.4	0.454126
carbonyl reductase [NADPH] 1 [Homo sapiens]	CBR1	4502599	1.27829e+09	1.27792e+09	1.10198e+07	1.10165e+07	0.999708
cystathionine beta-synthase [Homo sapiens]	CBS	295821202	3.63583e+08	3.01551e+08	1.70696e+06	1.41573e+06	0.829385
chromobox protein homolog 1 [Homo sapiens]	CBX1	187960037	1.05627e+08	1.26175e+08	1.20031e+06	1.4338e+06	1.19453
chromobox protein homolog 3 [Homo sapiens]	CBX3	20544151	1.00671e+09	8.62604e+08	1.15714e+07	9.91499e+06	0.856853
E3 SUMO-protein ligase CBX4 [Homo sapiens]	CBX4	55770830	0	3.32642e+06	0	13252.7	#DIV/0!
chromobox protein homolog 5 [Homo sapiens]	CBX5	188035910	5.02073e+08	4.36032e+08	5.12319e+06	4.44931e+06	0.868464
chromobox protein homolog 8 [Homo sapiens]	CBX8	10190682	2.05821e+07	6.46841e+06	108327	34044.2	0.314273
coiled-coil and C2 domain-containing protein 1A [Homo sapiens]	CC2D1A	96974985	3.46592e+07	2.80312e+07	83920.5	67872.1	0.808766
coiled-coil and C2 domain-containing protein 1B [Homo sapiens]	CC2D1B	61742814	3.12833e+07	1.84193e+07	92554.1	54494.8	0.588789
cell division cycle and apoptosis regulator protein 1 [Homo sapiens]	CCAR1	46852388	1.76936e+08	1.67269e+08	375659	355136	0.945367
kynurenine--oxoglutarate transaminase 3 isoform 1 [Homo sapiens]	CCBL2	56713254	7.91893e+07	8.58343e+07	444884	482215	1.08391
SAGA-associated factor 29 homolog [Homo sapiens]	CCDC101	19923935	2.19094e+07	1.57798e+07	168534	121383	0.720229
coiled-coil domain-containing protein 104 [Homo sapiens]	CCDC104	156564240	0	0	0	0	#DIV/0!
coiled-coil domain-containing protein 12 1 [Homo sapiens]	CCDC12	238231397	1.85845e+07	0	173687	0	0
coiled-coil domain-containing protein 124 [Homo sapiens]	CCDC124	209969700	1.48024e+08	1.26677e+08	1.08841e+06	931445	0.855782
coiled-coil domain-containing protein 132 isoform a [Homo sapiens]	CCDC132	62865871	2.19495e+07	2.43579e+07	56425.4	62616.6	1.10972
coiled-coil domain-containing protein 134 precursor [Homo sapiens]	CCDC134	13376216	2.51069e+07	9.81943e+06	298891	116898	0.391105
coiled-coil domain-containing protein 137 [Homo sapiens]	CCDC137	40548332	5.89232e+07	4.1476e+07	342577	241140	0.7039
coiled-coil domain-containing protein 22 [Homo sapiens]	CCDC22	7661844	4.23168e+07	3.54401e+07	152219	127482	0.837494
coiled-coil domain-containing protein 25 [Homo sapiens]	CCDC25	108936950	7.66678e+07	6.39596e+07	716521	597754	0.834244
coiled-coil domain-containing protein 43 isoform 1 [Homo sapiens]	CCDC43	151101337	9.7482e+07	5.41569e+07	994715	552621	0.555557
coiled-coil domain-containing protein 47 precursor [Homo sapiens]	CCDC47	171906582	2.48559e+08	227036751	1.37325e+06	1.25435e+06	0.913414
coiled-coil domain-containing protein 50 short isoform [Homo sapiens]	CCDC50	28372509	2.21867e+07	2.39376e+07	143140	154436	1.07892
coiled-coil domain-containing protein 51 isoform 1 [Homo sapiens]	CCDC51	379698839	1.2755e+08	8.09808e+07	716575	454948	0.634892
coiled-coil domain-containing protein 58 [Homo sapiens]	CCDC58	62988355	2.24413e+08	204281816	3.25236e+06	2.96061e+06	0.910295
thyroid transcription factor 1-associated protein 26 [Homo sapiens]	CCDC59	156142178	1.63114e+07	0	130491	0	0
coiled-coil domain-containing protein 6 [Homo sapiens]	CCDC6	46852390	1.32019e+08	1.10341e+08	663411	554475	0.835795
coiled-coil domain-containing protein 86 [Homo sapiens]	CCDC86	13129104	1.33576e+08	6.87813e+07	737991	380007	0.514921
girdin isoform 1 [Homo sapiens]	CCDC88A	208022632	1.91207e+07	1.38421e+07	21268.9	15397.3	0.723934
coiled-coil domain-containing protein 9 [Homo sapiens]	CCDC9	7661690	3.25114e+07	1.25419e+07	129527	49967.7	0.38577
coiled-coil domain-containing protein 90B, mitochondrial precursor [Homo sapiens]	CCDC90B	20149663	3.67755e+07	3.05477e+07	301438	250391	0.830654
coiled-coil domain-containing protein 93 [Homo sapiens]	CCDC93	82775371	1.94413e+07	1.29329e+07	61328.9	40797.7	0.665228
coiled-coil domain-containing protein 94 [Homo sapiens]	CCDC94	31542652	3.42576e+07	2.4605e+07	225379	161875	0.718235
coiled-coil domain-containing protein 97 [Homo sapiens]	CCDC97	16418351	3.87984e+07	3.09185e+07	318019	253431	0.796904
G2/mitotic-specific cyclin-B1 [Homo sapiens]	CCNB1	14327896	6.96854e+07	3.69751e+07	412340	218788	0.5306
E3 ubiquitin-protein ligase CCNB1IP1 [Homo sapiens]	CCNB1IP1	116812640	0	5.30349e+07	0	457198	#DIV/0!
G2/mitotic-specific cyclin-B2 [Homo sapiens]	CCNB2	4757930	8.13901e+07	4.35962e+07	462444	247706	0.535645
cyclin-C isoform a [Homo sapiens]	CCNC	61676091	0	1.7733e+07	0	165729	#DIV/0!
cyclin-D1-binding protein 1 [Homo sapiens]	CCNDBP1	227500367	1.78046e+07	2.00096e+07	164857	185274	1.12384
cyclin-H isoform 1 [Homo sapiens]	CCNH	4502623	2.50113e+07	8.47604e+06	177385	60113.8	0.338889
cyclin-K [Homo sapiens]	CCNK	150417989	4.02301e+07	2.1212e+07	242350	127783	0.527268
cyclin-L1 [Homo sapiens]	CCNL1	9945320	1.86583e+07	8.81735e+06	73169.8	34577.8	0.472569
cyclin-T1 isoform a [Homo sapiens]	CCNT1	17978466	2.92591e+07	3.10901e+07	115193	122402	1.06258
cyclin-Y isoform 1 [Homo sapiens]	CCNY	32171247	0	0	0	0	#DIV/0!
copper chaperone for superoxide dismutase [Homo sapiens]	CCS	4826665	5.83982e+07	7.71525e+07	695216	918482	1.32115
T-complex protein 1 subunit beta isoform 1 [Homo sapiens]	CCT2	5453603	2.66592e+09	2361546268	1.25161e+07	1.10871e+07	0.885828
T-complex protein 1 subunit gamma isoform a [Homo sapiens]	CCT3	63162572	2750342312	2520828363	1.20102e+07	1.1008e+07	0.916551
T-complex protein 1 subunit delta isoform a [Homo sapiens]	CCT4	38455427	2.59487e+09	2.45704e+09	1.17415e+07	1.11178e+07	0.946881
T-complex protein 1 subunit epsilon [Homo sapiens]	CCT5	24307939	3.0402e+09	2.6282e+09	1.3276e+07	1.14768e+07	0.864481
T-complex protein 1 subunit zeta isoform a [Homo sapiens]	CCT6A	4502643	2.45255e+09	2099736280	1.13021e+07	9.6762e+06	0.856144
T-complex protein 1 subunit eta isoform a [Homo sapiens]	CCT7	5453607	2.26323e+09	2013791872	1.00588e+07	8.95019e+06	0.889787
T-complex protein 1 subunit theta [Homo sapiens]	CCT8	48762932	3.02118e+09	2826243483	1.43184e+07	1.33945e+07	0.935477
vacuolar fusion protein CCZ1 homolog [Homo sapiens]	CCZ1	56699480	3.72318e+07	3.36891e+07	188994	171011	0.904848
CD109 antigen isoform 1 precursor [Homo sapiens]	CD109	115529484	2.34913e+07	1.45159e+07	52319.2	32329.4	0.617925
CD151 antigen [Homo sapiens]	CD151	87159824	4.75661e+07	8.87044e+07	617742	1.15201e+06	1.86487
CD276 antigen isoform a precursor [Homo sapiens]	CD276	67188443	6.24746e+07	3.20845e+07	612496	314554	0.513561
CD2-associated protein [Homo sapiens]	CD2AP	11321634	1.15243e+08	1.01948e+08	375386	332077	0.884628
CD2 antigen cytoplasmic tail-binding protein 2 [Homo sapiens]	CD2BP2	343887347	1.85241e+08	1.62188e+08	1.58325e+06	1.38622e+06	0.875554
CD320 antigen isoform 1 precursor [Homo sapiens]	CD320	7706111	0	1.75816e+07	0	262412	#DIV/0!
DNA-directed RNA polymerase I subunit RPA34 [Homo sapiens]	CD3EAP	6912246	8.82961e+07	9.20101e+07	535128	557637	1.04206
CD44 antigen isoform 4 precursor [Homo sapiens]	CD44	48255941	1.14128e+08	1.98118e+08	1.18883e+06	2.06372e+06	1.73593
CD44 antigen isoform 1 precursor [Homo sapiens]	CD44	48255935	1.12687e+07	8.66003e+06	60260.5	46310.3	0.768502
membrane cofactor protein isoform 2 precursor [Homo sapiens]	CD46	27502423	1.21674e+08	1.35635e+08	908016	1.0122e+06	1.11474
leukocyte surface antigen CD47 isoform 1 precursor [Homo sapiens]	CD47	4502673	7.3327e+07	7.06756e+07	862670	831478	0.963842
complement decay-accelerating factor isoform 2 precursor [Homo sapiens]	CD55	168693643	3.52414e+08	3.519e+08	2.13584e+06	2.13273e+06	0.99854
lymphocyte function-associated antigen 3 isoform 1 [Homo sapiens]	CD58	4502677	8.72519e+07	9.44602e+07	1.28312e+06	1.38912e+06	1.08261
CD59 glycoprotein preproprotein [Homo sapiens]	CD59	187829185	1.03675e+09	8.01697e+08	2.96213e+07	2.29056e+07	0.773282
CD63 antigen isoform A [Homo sapiens]	CD63	390608654	6.02267e+08	1.02139e+09	8.98906e+06	1.52447e+07	1.69591
macrosialin isoform A precursor [Homo sapiens]	CD68	91199548	0	2.13313e+07	0	338591	#DIV/0!
CD81 antigen [Homo sapiens]	CD81	4757944	6.19704e+07	8.32767e+07	1.19174e+06	1.60147e+06	1.34381
CD9 antigen [Homo sapiens]	CD9	4502693	1.19726e+08	2.32744e+08	1.81403e+06	3.52643e+06	1.94397
CD97 antigen isoform 1 preproprotein [Homo sapiens]	CD97	17978491	1.5082e+08	1.39232e+08	641789	592476	0.923163
cytidine deaminase [Homo sapiens]	CDA	11386157	5.83441e+08	6.05495e+08	1.16688e+07	1.21099e+07	1.0378
cell division cycle protein 123 homolog [Homo sapiens]	CDC123	221316620	2.32918e+08	2.3527e+08	1.95729e+06	1.97706e+06	1.0101
cell division cycle protein 16 homolog [Homo sapiens]	CDC16	118402580	5.22967e+07	4.89702e+07	242114	226714	0.936392
cell division cycle protein 20 homolog [Homo sapiens]	CDC20	118402582	2.08314e+07	0	121821	0	0
cell division cycle protein 23 homolog [Homo sapiens]	CDC23	118402596	5.66752e+07	5.32574e+07	235167	220985	0.939695
anaphase-promoting complex subunit CDC26 [Homo sapiens]	CDC26	21281671	2.34567e+07	1.96826e+07	545505	457736	0.839106
cell division cycle protein 27 homolog isoform 1 [Homo sapiens]	CDC27	167466177	9.79529e+07	1.00115e+08	343694	351282	1.02208
ubiquitin-conjugating enzyme E2 R1 [Homo sapiens]	CDC34	16357477	9.42502e+06	1.67538e+07	122403	217582	1.77759
hsp90 co-chaperone Cdc37 [Homo sapiens]	CDC37	5901922	9.41376e+08	1.02749e+09	5.03409e+06	5.49461e+06	1.09148
pre-mRNA-processing factor 17 [Homo sapiens]	CDC40	7706657	3.38824e+07	3.18241e+07	146677	137767	0.939252
cell division control protein 42 homolog isoform 1 precursor [Homo sapiens]	CDC42	89903012	1.24216e+09	1.05136e+09	1.74953e+07	1.48078e+07	0.84639
serine/threonine-protein kinase MRCK alpha isoform B [Homo sapiens]	CDC42BPA	30089962	1.29546e+07	1.09112e+07	17967.5	15133.5	0.842271
serine/threonine-protein kinase MRCK beta [Homo sapiens]	CDC42BPB	115527097	2.12226e+07	1.28816e+07	29475.9	17891.2	0.606977
cdc42 effector protein 1 [Homo sapiens]	CDC42EP1	23238226	8.71969e+07	8.0454e+07	751698	693569	0.92267
cdc42 effector protein 4 [Homo sapiens]	CDC42EP4	13786127	3.35672e+07	3.17793e+07	256238	242590	0.946736
CDC42 small effector protein 2 [Homo sapiens]	CDC42SE2	84697026	9.4741e+07	7.63532e+07	4.98637e+06	4.01859e+06	0.805915
cell division control protein 45 homolog isoform 1 [Homo sapiens]	CDC45	295821205	3.17162e+07	2.03323e+07	145487	93267.5	0.64107
cell division cycle 5-like protein [Homo sapiens]	CDC5L	11067747	3.05488e+08	2.46075e+08	793474	639155	0.805515
cell division cycle 7-related protein kinase [Homo sapiens]	CDC7	197313667	0	0	0	0	#DIV/0!
parafibromin [Homo sapiens]	CDC73	40018640	1.54545e+08	1.33937e+08	568180	492415	0.866653
cell division cycle-associated protein 2 [Homo sapiens]	CDCA2	44681484	9.85966e+06	8.8249e+06	23475.4	21011.7	0.895051
cell division cycle-associated protein 3 [Homo sapiens]	CDCA3	13876384	0	0	0	0	#DIV/0!
cell division cycle-associated 7-like protein isoform 1 [Homo sapiens]	CDCA7L	31542537	2.95086e+06	0	13725	0	0
CDP-diacylglycerol--inositol 3-phosphatidyltransferase [Homo sapiens]	CDIPT	5453906	5.57662e+07	5.02795e+07	1.11532e+06	1.00559e+06	0.901612
cyclin-dependent kinase 1 isoform 1 [Homo sapiens]	CDK1	4502709	6.99193e+08	6.65955e+08	5.33735e+06	5.08363e+06	0.952463
cyclin-dependent kinase 11B isoform 2 [Homo sapiens]	CDK11B	16332358	1.20216e+08	1.0978e+08	320576	292748	0.913193
cyclin-dependent kinase 12 isoform 1 [Homo sapiens]	CDK12	157817023	4.7285e+07	1.12922e+07	76266.1	18213.3	0.238812
cyclin-dependent kinase 13 isoform 1 [Homo sapiens]	CDK13	145309302	1.97048e+07	1.72683e+07	31327.2	27453.6	0.876352
cyclin-dependent kinase 16 isoform 3 [Homo sapiens]	CDK16	281427158	6.26052e+06	7.56914e+06	25449.3	30768.9	1.20903
cyclin-dependent kinase 2 isoform 1 [Homo sapiens]	CDK2	16936528	4.68104e+08	4.51573e+08	3.68586e+06	3.55569e+06	0.964684
cyclin-dependent kinase 2-associated protein 1 isoform 1 [Homo sapiens]	CDK2AP1	4758188	8.88168e+07	5.60295e+07	2.11469e+06	1.33404e+06	0.630844
cyclin-dependent kinase 4 [Homo sapiens]	CDK4	4502735	1.83349e+08	1.67638e+08	1.59434e+06	1.45773e+06	0.914315
cyclin-dependent kinase 5 isoform 1 [Homo sapiens]	CDK5	4826675	7.02927e+07	5.36315e+07	549162	418996	0.762974
CDK5 regulatory subunit-associated protein 2 isoform a [Homo sapiens]	CDK5RAP2	58535451	7.4279e+06	0	8992.61	0	0
CDK5 regulatory subunit-associated protein 3 isoform b [Homo sapiens]	CDK5RAP3	28872792	8.11095e+07	4.49625e+07	471567	261410	0.554343
cyclin-dependent kinase 6 [Homo sapiens]	CDK6	223718134	9.6251e+07	1.10003e+08	734741	839715	1.14287
cyclin-dependent kinase 7 [Homo sapiens]	CDK7	4502743	5.88336e+07	6.58393e+07	439057	491338	1.11908
cyclin-dependent kinase 9 [Homo sapiens]	CDK9	4502747	9.75714e+07	9.1802e+07	621474	584726	0.940871
threonylcarbamoyladenosine tRNA methylthiotransferase [Homo sapiens]	CDKAL1	93277076	6.16231e+07	6.43182e+07	267927	279644	1.04373
cyclin-dependent kinase inhibitor 2A isoform p16gamma [Homo sapiens]	CDKN2A	304376272	7.7864e+08	724308383	1.17976e+07	1.09744e+07	0.930223
cyclin-dependent kinase inhibitor 2A isoform p14ARF [Homo sapiens]	CDKN2A	300863096	3.64104e+07	0	485472	0	0
CDKN2A-interacting protein [Homo sapiens]	CDKN2AIP	8923040	1.1424e+08	6.50754e+07	505486	287944	0.569639
CDKN2AIP N-terminal-like protein [Homo sapiens]	CDKN2AIPNL	18087821	0	0	0	0	#DIV/0!
cyclin-dependent kinase 4 inhibitor C [Homo sapiens]	CDKN2C	17981699	1.00195e+07	8.19581e+06	169822	138912	0.817985
corneodesmosin precursor [Homo sapiens]	CDSN	67782356	4.25501e+07	6.04547e+07	417158	592693	1.42079
DNA replication factor Cdt1 [Homo sapiens]	CDT1	188497689	3.1373e+06	0	12351.6	0	0
protein CDV3 homolog isoform b [Homo sapiens]	CDV3	8923710	5.61744e+08	5.30579e+08	5.56183e+06	5.25326e+06	0.944521
chromodomain Y-like protein isoform a [Homo sapiens]	CDYL	221307494	3.54284e+07	3.25465e+07	150759	138496	0.918654
CCAAT/enhancer-binding protein beta [Homo sapiens]	CEBPB	28872796	5.13365e+07	1.8971e+07	450320	166412	0.369542
CCAAT/enhancer-binding protein zeta [Homo sapiens]	CEBPZ	42542392	1.35193e+08	1.15629e+08	305867	261605	0.855289
cat eye syndrome critical region protein 5 isoform 2 precursor [Homo sapiens]	CECR5	14861834	1.86639e+08	1.84785e+08	1.30516e+06	1.29221e+06	0.990071
CUGBP Elav-like family member 1 isoform 3 [Homo sapiens]	CELF1	71164871	7.38364e+07	1.19127e+08	595455	960705	1.6134
CUGBP Elav-like family member 1 isoform 4 [Homo sapiens]	CELF1	289547566	1.1121e+08	4.10687e+07	842497	311126	0.369291
major centromere autoantigen B [Homo sapiens]	CENPB	21735415	1.59046e+07	1.18577e+07	83270.2	62082.3	0.745552
centromere protein F [Homo sapiens]	CENPF	55770834	1.84674e+07	6.38438e+06	12614.3	4360.91	0.345711
centromere protein H [Homo sapiens]	CENPH	12597655	0	0	0	0	#DIV/0!
centromere protein V [Homo sapiens]	CENPV	56118234	1.39608e+08	1.15641e+08	1.18312e+06	980005	0.828325
centrosomal protein of 170 kDa isoform alpha [Homo sapiens]	CEP170	109255228	6.45436e+07	7.29376e+07	90144.6	101868	1.13005
centrosomal protein of 41 kDa isoform 1 [Homo sapiens]	CEP41	16306479	1.85957e+06	1.59123e+06	12315.1	10537.9	0.855695
centrosomal protein of 55 kDa [Homo sapiens]	CEP55	187608545	3.59362e+07	3.06053e+07	153573	130792	0.851656
centrosomal protein of 85 kDa [Homo sapiens]	CEP85	40538794	0	1.11518e+07	0	38721.6	#DIV/0!
centrosomal protein of 97 kDa [Homo sapiens]	CEP97	31377705	4.42098e+07	3.74367e+07	168740	142888	0.846798
choline/ethanolaminephosphotransferase 1 [Homo sapiens]	CEPT1	56118223	1.26606e+08	1.6005e+08	1.36135e+06	1.72096e+06	1.26416
ceramide synthase 2 [Homo sapiens]	CERS2	32455256	4.52893e+08	4.62284e+08	3.48379e+06	3.55603e+06	1.02074
ceramide synthase 5 [Homo sapiens]	CERS5	22218345	0	0	0	0	#DIV/0!
centrin-2 [Homo sapiens]	CETN2	4757902	1.06191e+08	8.541e+07	1.15425e+06	928370	0.804303
craniofacial development protein 1 [Homo sapiens]	CFDP1	5453567	3.99404e+07	4.60488e+07	268056	309053	1.15294
cofilin-1 [Homo sapiens]	CFL1	5031635	1.05771e+10	11002442451	1.22989e+08	1.27935e+08	1.04022
cofilin-2 isoform 1 [Homo sapiens]	CFL2	33946278	3.59079e+08	3.28226e+08	4.27475e+06	3.90745e+06	0.914077
CGG triplet repeat-binding protein 1 [Homo sapiens]	CGGBP1	305855078	1.06696e+07	1.76423e+07	131723	217806	1.65351
cell growth regulator with EF hand domain protein 1 isoform a precursor [Homo sapiens]	CGREF1	261278348	0	1.92102e+06	0	23427.1	#DIV/0!
cation transport regulator-like protein 2 [Homo sapiens]	CHAC2	56790287	0	3.61697e+07	0	516709	#DIV/0!
chromatin assembly factor 1 subunit A [Homo sapiens]	CHAF1A	50513245	4.81954e+07	4.33986e+07	119295	107422	0.900473
chromatin assembly factor 1 subunit B [Homo sapiens]	CHAF1B	4885105	4.63756e+07	3.25687e+07	221893	155831	0.702281
chromosome alignment-maintaining phosphoprotein 1 [Homo sapiens]	CHAMP1	255918141	5.86778e+07	3.56704e+07	157736	95888.1	0.607902
coiled-coil-helix-coiled-coil-helix domain-containing protein 10, mitochondrial precursor [Homo sapiens]	CHCHD10	47497976	7.80216e+07	8.25324e+07	3.54644e+06	3.75147e+06	1.05782
coiled-coil-helix-coiled-coil-helix domain-containing protein 2, mitochondrial precursor [Homo sapiens]	CHCHD2	7705851	3.13382e+08	2.16866e+08	7.64346e+06	5.28942e+06	0.692019
coiled-coil-helix-coiled-coil-helix domain-containing protein 3, mitochondrial precursor [Homo sapiens]	CHCHD3	8923390	2.51149e+08	2.08068e+08	1.91717e+06	1.58831e+06	0.828465
mitochondrial intermembrane space import and assembly protein 40 isoform 2 [Homo sapiens]	CHCHD4	21389469	7.83195e+07	6.26193e+07	1.66637e+06	1.33233e+06	0.799537
coiled-coil-helix-coiled-coil-helix domain-containing protein 5 [Homo sapiens]	CHCHD5	14150070	4.10175e+07	5.25674e+07	1.00043e+06	1.28213e+06	1.28159
coiled-coil-helix-coiled-coil-helix domain-containing protein 6, mitochondrial [Homo sapiens]	CHCHD6	14150134	4.98457e+07	4.90042e+07	401982	395195	0.983118
chromodomain-helicase-DNA-binding protein 1 [Homo sapiens]	CHD1	68299795	3.82134e+07	3.05806e+07	47886.5	38321.6	0.800259
chromodomain-helicase-DNA-binding protein 2 isoform 1 [Homo sapiens]	CHD2	118421089	0	8.97593e+06	0	10364.8	#DIV/0!
chromodomain-helicase-DNA-binding protein 3 isoform 3 [Homo sapiens]	CHD3	158420731	3.26029e+07	2.56351e+07	38952.1	30627.3	0.786283
chromodomain-helicase-DNA-binding protein 4 [Homo sapiens]	CHD4	51599156	2.37171e+08	2.03936e+08	302901	260455	0.85987
chromodomain-helicase-DNA-binding protein 5 [Homo sapiens]	CHD5	24308089	0	0	0	0	#DIV/0!
chromodomain-helicase-DNA-binding protein 8 isoform 1 [Homo sapiens]	CHD8	282165704	2.17033e+07	2.26796e+07	22123.7	23118.9	1.04498
serine/threonine-protein kinase Chk1 isoform 1 [Homo sapiens]	CHEK1	166295196	3.25129e+07	2.04258e+07	160162	100620	0.628238
calcium homeostasis endoplasmic reticulum protein [Homo sapiens]	CHERP	119226260	1.7512e+08	1.9174e+08	576054	630723	1.0949
chitinase domain-containing protein 1 isoform b precursor [Homo sapiens]	CHID1	218083233	1.96181e+07	1.34478e+07	122613	84048.7	0.685478
choline kinase alpha isoform a [Homo sapiens]	CHKA	47078276	0	1.49313e+07	0	88876.6	#DIV/0!
rab proteins geranylgeranyltransferase component A 1 isoform a [Homo sapiens]	CHM	9966761	2.18153e+07	3.73861e+07	105388	180609	1.71376
charged multivesicular body protein 1a isoform 2 [Homo sapiens]	CHMP1A	103485496	4.67372e+07	4.21106e+07	537210	484030	0.901007
charged multivesicular body protein 2a [Homo sapiens]	CHMP2A	38372933	4.39508e+07	3.86961e+07	403219	355010	0.880441
charged multivesicular body protein 2b isoform 1 [Homo sapiens]	CHMP2B	40254866	5.80496e+07	9.16933e+07	518300	818690	1.57957
charged multivesicular body protein 4a [Homo sapiens]	CHMP4A	40548422	2.03675e+08	1.75762e+08	1.6973e+06	1.46469e+06	0.862953
charged multivesicular body protein 4b [Homo sapiens]	CHMP4B	28827795	2.05426e+08	1.85018e+08	2.16237e+06	1.94756e+06	0.900659
charged multivesicular body protein 5 isoform 1 [Homo sapiens]	CHMP5	189409150	1.16628e+08	1.01615e+08	1.32532e+06	1.15471e+06	0.871273
charged multivesicular body protein 6 [Homo sapiens]	CHMP6	31542673	9.59182e+06	0	110251	0	0
charged multivesicular body protein 7 [Homo sapiens]	CHMP7	22748641	4.85254e+07	3.33701e+07	259494	178450	0.687683
cysteine and histidine-rich domain-containing protein 1 isoform a [Homo sapiens]	CHORDC1	221316566	7.57578e+08	7.36066e+08	4.76464e+06	4.62935e+06	0.971604
calcineurin B homologous protein 1 [Homo sapiens]	CHP1	6005731	9.60819e+07	8.26219e+07	1.06758e+06	918021	0.859911
chromatin accessibility complex protein 1 [Homo sapiens]	CHRAC1	8393116	1.28528e+08	1.33436e+08	2.33688e+06	2.42611e+06	1.03818
carbohydrate sulfotransferase 14 [Homo sapiens]	CHST14	18497304	2.0242e+07	8191840	118374	47905.5	0.404695
carbohydrate sulfotransferase 3 [Homo sapiens]	CHST3	19923281	1.72809e+07	19361368	81513.9	91327.2	1.12039
chromosome transmission fidelity protein 18 homolog [Homo sapiens]	CHTF18	27501458	2.11468e+07	1.47941e+07	55358.2	38727.9	0.699588
chromatin target of PRMT1 protein isoform 2 [Homo sapiens]	CHTOP	331028739	2.25086e+08	2.11478e+08	1.51065e+06	1.41932e+06	0.939544
inhibitor of nuclear factor kappa-B kinase subunit alpha [Homo sapiens]	CHUK	62241001	1.67001e+07	1.40181e+07	59857	50243.9	0.839399
CHURC1-FNTB protein isoform 1 [Homo sapiens]	CHURC1-FNTB	321400146	1.12725e+07	9.04867e+06	75654.3	60729.4	0.802722
probable cytosolic iron-sulfur protein assembly protein CIAO1 [Homo sapiens]	CIAO1	4757988	1.66264e+08	1.70834e+08	1.69658e+06	1.7432e+06	1.02748
anamorsin [Homo sapiens]	CIAPIN1	89274169	1.94278e+08	1.31309e+08	1.52975e+06	1.03393e+06	0.675882
calcium and integrin-binding protein 1 isoform a [Homo sapiens]	CIB1	480540325	7.13195e+07	3.24263e+07	859271	390678	0.454662
cold-inducible RNA-binding protein [Homo sapiens]	CIRBP	4502847	4.41301e+08	3.87225e+08	5.1314e+06	4.50262e+06	0.877463
cirhin [Homo sapiens]	CIRH1A	186928847	2.12139e+08	1.83293e+08	891341	770138	0.864022
CDGSH iron-sulfur domain-containing protein 1 [Homo sapiens]	CISD1	8923930	4.56987e+08	4.13453e+08	9.13975e+06	8.26906e+06	0.904736
CDGSH iron-sulfur domain-containing protein 2 [Homo sapiens]	CISD2	56605994	2.48941e+08	2.4222e+08	3.6609e+06	3.56207e+06	0.973002
citron Rho-interacting kinase isoform 1 [Homo sapiens]	CIT	332801082	1.28915e+07	5.24105e+06	13428.7	5459.42	0.40655
cip1-interacting zinc finger protein isoform 5 [Homo sapiens]	CIZ1	384081600	9.47927e+06	5.02588e+06	31492.6	16697.3	0.530196
cytoskeleton-associated protein 2 isoform 2 [Homo sapiens]	CKAP2	148664201	2.41509e+07	9.69729e+06	70002.7	28108.1	0.401529
cytoskeleton-associated protein 4 [Homo sapiens]	CKAP4	19920317	5.23365e+08	4.93168e+08	1.98998e+06	1.87516e+06	0.942302
cytoskeleton-associated protein 5 isoform a [Homo sapiens]	CKAP5	57164942	1.39799e+08	1.15498e+08	155505	128474	0.826171
creatine kinase B-type [Homo sapiens]	CKB	21536286	5.36931e+08	3.59201e+08	4.03707e+06	2.70076e+06	0.66899
cyclin-dependent kinases regulatory subunit 1 [Homo sapiens]	CKS1B	4502857	1.3028e+08	1.47919e+08	3.83177e+06	4.35055e+06	1.13539
cyclin-dependent kinases regulatory subunit 2 [Homo sapiens]	CKS2	4502859	1.3702e+08	1.04906e+08	3.8061e+06	2.91407e+06	0.765631
CLIP-associating protein 1 isoform 1 [Homo sapiens]	CLASP1	31563537	6.13595e+07	5.3085e+07	92269.9	79827.1	0.865149
CLIP-associating protein 2 isoform 1 [Homo sapiens]	CLASP2	333440449	1.5743e+08	4.43625e+07	255568	72017	0.281792
CLK4-associating serine/arginine rich protein isoform 1 [Homo sapiens]	CLASRP	133922600	0	0	0	0	#DIV/0!
chloride channel CLIC-like protein 1 isoform 1 precursor [Homo sapiens]	CLCC1	115270970	4.671e+07	4.66243e+07	220330	219926	0.998166
H(+)/Cl(-) exchange transporter 7 isoform a [Homo sapiens]	CLCN7	14149607	0	5.04922e+06	0	21038.4	#DIV/0!
C-type lectin domain family 2 member B [Homo sapiens]	CLEC2B	37577107	3.90128e+07	4.07812e+07	650214	679686	1.04533
calmegin precursor [Homo sapiens]	CLGN	194578888	1.15774e+07	0	49902.8	0	0
chloride intracellular channel protein 1 [Homo sapiens]	CLIC1	14251209	3495996088	3298858885	3.8e+07	3.58572e+07	0.943611
chloride intracellular channel protein 4 [Homo sapiens]	CLIC4	7330335	2.60143e+08	2.4576e+08	2.36494e+06	2.23419e+06	0.944712
clathrin interactor 1 isoform 1 [Homo sapiens]	CLINT1	307078123	2.25838e+08	1.77435e+08	1.20769e+06	948849	0.785671
CAP-Gly domain-containing linker protein 1 isoform b [Homo sapiens]	CLIP1	38044112	6.68776e+07	7.33673e+07	99372.4	109015	1.09704
dual specificity protein kinase CLK3 isoform a [Homo sapiens]	CLK3	194097436	1.49555e+07	1.41824e+07	47934.2	45456.5	0.948309
CXADR-like membrane protein precursor [Homo sapiens]	CLMP	13376115	0	0	0	0	#DIV/0!
battenin [Homo sapiens]	CLN3	109698601	2.51267e+07	3.72443e+07	302731	448726	1.48226
ceroid-lipofuscinosis neuronal protein 6 [Homo sapiens]	CLN6	8923532	1.01581e+08	1.02493e+08	1.33659e+06	1.34859e+06	1.00898
methylosome subunit pICln [Homo sapiens]	CLNS1A	4502891	6.01039e+08	5.14164e+08	1.25217e+07	1.07118e+07	0.855458
polyribonucleotide 5'-hydroxyl-kinase Clp1 isoform 1 [Homo sapiens]	CLP1	5803029	2.00154e+07	3.70699e+07	124319	230248	1.85208
caseinolytic peptidase B protein homolog isoform 2 [Homo sapiens]	CLPB	385719194	2.01161e+08	2.23311e+08	653119	725037	1.11011
putative ATP-dependent Clp protease proteolytic subunit, mitochondrial precursor [Homo sapiens]	CLPP	5174419	3.48988e+08	3.287e+08	3.71264e+06	3.49681e+06	0.941866
cleft lip and palate transmembrane protein 1 [Homo sapiens]	CLPTM1	4502897	1.34218e+08	1.09468e+08	688297	561373	0.815597
cleft lip and palate transmembrane protein 1-like protein [Homo sapiens]	CLPTM1L	21359965	3.66403e+08	3.25985e+08	1.93864e+06	1.72479e+06	0.889689
ATP-dependent Clp protease ATP-binding subunit clpX-like, mitochondrial precursor [Homo sapiens]	CLPX	7242140	1.75833e+08	1.54789e+08	646445	569077	0.880317
claspin isoform 1 [Homo sapiens]	CLSPN	21735569	8.86637e+06	5.42372e+06	16666.1	10195	0.611718
clathrin light chain A isoform a [Homo sapiens]	CLTA	4502899	4.29828e+08	3.71435e+08	6.14039e+06	5.30621e+06	0.864148
clathrin light chain B isoform b [Homo sapiens]	CLTB	6005995	2.76454e+08	2.75603e+08	3.54428e+06	3.53337e+06	0.996922
clathrin heavy chain 1 [Homo sapiens]	CLTC	4758012	2.19159e+09	2027191350	3.61648e+06	3.3452e+06	0.924987
clathrin heavy chain 2 isoform 1 [Homo sapiens]	CLTCL1	242246985	3.35131e+07	0	57385.4	0	0
N-acylneuraminate cytidylyltransferase [Homo sapiens]	CMAS	8923900	6.23043e+07	5.49612e+07	322820	284773	0.882141
carboxymethylenebutenolidase homolog [Homo sapiens]	CMBL	20270371	5.19855e+08	4.52458e+08	5.09661e+06	4.43587e+06	0.870356
COX assembly mitochondrial protein homolog [Homo sapiens]	CMC1	32698876	2.01422e+07	2.65353e+07	330200	435005	1.3174
COX assembly mitochondrial protein 2 homolog [Homo sapiens]	CMC2	9910184	9.56839e+07	6.04641e+07	2.33375e+06	1.47473e+06	0.631915
C-Maf-inducing protein isoform C-Mip [Homo sapiens]	CMIP	194018550	1.72199e+07	1.05659e+07	64253.4	39425.2	0.613589
UMP-CMP kinase isoform a [Homo sapiens]	CMPK1	7706497	8.16728e+08	7.13819e+08	7.49292e+06	6.5488e+06	0.873999
protein CMSS1 isoform 1 [Homo sapiens]	CMSS1	269847744	1.41804e+08	1.05851e+08	1.0504e+06	784080	0.746457
cellular nucleic acid-binding protein isoform 3 [Homo sapiens]	CNBP	4827071	7.0755e+08	6.23633e+08	8.22732e+06	7.25155e+06	0.881398
cellular nucleic acid-binding protein isoform 2 [Homo sapiens]	CNBP	187608732	1.85712e+08	1.74822e+08	2.15944e+06	2.03282e+06	0.941362
cytosolic non-specific dipeptidase isoform 1 [Homo sapiens]	CNDP2	271398239	2.2745e+08	1.99722e+08	1.22946e+06	1.07958e+06	0.878091
protein cornichon homolog 4 isoform 1 [Homo sapiens]	CNIH4	7661824	4.16353e+08	2.77033e+08	1.4357e+07	9.55286e+06	0.66538
calponin-2 isoform a [Homo sapiens]	CNN2	4758018	3.80511e+08	3.87541e+08	3.65876e+06	3.72636e+06	1.01848
calponin-3 [Homo sapiens]	CNN3	4502923	4.71292e+07	5.62443e+07	417073	497737	1.19341
metal transporter CNNM3 isoform 1 precursor [Homo sapiens]	CNNM3	40068049	1.69162e+07	1.08415e+07	69614.1	44615.1	0.640891
biogenesis of lysosome-related organelles complex 1 subunit 4 [Homo sapiens]	CNO	8922952	0	1.59679e+07	0	207375	#DIV/0!
CCR4-NOT transcription complex subunit 1 isoform a [Homo sapiens]	CNOT1	42716275	1.42438e+08	6.29596e+07	178271	78798	0.442013
CCR4-NOT transcription complex subunit 10 isoform 3 [Homo sapiens]	CNOT10	376319250	3.56583e+07	5.99293e+07	120876	203150	1.68066
CCR4-NOT transcription complex subunit 11 [Homo sapiens]	CNOT11	188497630	4.90436e+07	4.13249e+07	306523	258281	0.842615
CCR4-NOT transcription complex subunit 2 [Homo sapiens]	CNOT2	313482820	4.65197e+07	3.20529e+07	272045	187444	0.689018
CCR4-NOT transcription complex subunit 3 [Homo sapiens]	CNOT3	7657387	5.25321e+07	9.53078e+07	230404	418017	1.81428
CCR4-NOT transcription complex subunit 7 isoform 1 [Homo sapiens]	CNOT7	85067507	4.98199e+07	6.43259e+07	572642	739378	1.29117
CCR4-NOT transcription complex subunit 8 [Homo sapiens]	CNOT8	31542315	1.90921e+07	2.39854e+07	212134	266505	1.2563
2',3'-cyclic-nucleotide 3'-phosphodiesterase [Homo sapiens]	CNP	94721261	2.0851e+08	1.76976e+08	956469	811818	0.848766
protein canopy homolog 2 isoform 1 precursor [Homo sapiens]	CNPY2	7657176	5.29143e+08	6.19044e+08	7.45272e+06	8.71893e+06	1.1699
protein canopy homolog 3 precursor [Homo sapiens]	CNPY3	33942072	4.14482e+07	5.16892e+07	348304	434363	1.24708
protein canopy homolog 4 precursor [Homo sapiens]	CNPY4	22749479	2.17504e+07	2.23013e+07	233875	239799	1.02533
cytochrome c oxidase assembly protein 3 homolog, mitochondrial [Homo sapiens]	COA3	94536771	7.34898e+07	5.19062e+07	1.53104e+06	1.08138e+06	0.706304
cytochrome c oxidase assembly factor 4 homolog, mitochondrial [Homo sapiens]	COA4	46198304	9.28222e+07	1.05798e+08	2.5784e+06	2.93883e+06	1.13979
cytochrome c oxidase assembly factor 6 homolog isoform 1 [Homo sapiens]	COA6	61175258	2.29446e+08	2.22159e+08	4.249e+06	4.11405e+06	0.96824
bifunctional coenzyme A synthase isoform c [Homo sapiens]	COASY	205277394	3.30091e+08	2.71584e+08	1.67559e+06	1.3786e+06	0.822757
protein cordon-bleu [Homo sapiens]	COBL	31581524	1.25489e+07	5.52848e+06	25402.5	11191.3	0.440557
conserved oligomeric Golgi complex subunit 1 [Homo sapiens]	COG1	21237783	0	1.20223e+07	0	34154.3	#DIV/0!
conserved oligomeric Golgi complex subunit 2 isoform 1 [Homo sapiens]	COG2	6678676	1.88431e+07	1.68133e+07	61378.2	54766.4	0.892278
conserved oligomeric Golgi complex subunit 3 [Homo sapiens]	COG3	325197106	3.80146e+07	4.05531e+07	126715	135177	1.06678
conserved oligomeric Golgi complex subunit 4 isoform 1 [Homo sapiens]	COG4	118498354	4.29014e+07	2.92835e+07	139744	95386	0.682577
conserved oligomeric Golgi complex subunit 5 isoform 1 [Homo sapiens]	COG5	240849531	3.55501e+07	3.46297e+07	117716	114668	0.974109
conserved oligomeric Golgi complex subunit 6 isoform 1 [Homo sapiens]	COG6	33457344	2.14912e+07	2.41639e+07	96807.1	108847	1.12436
conserved oligomeric Golgi complex subunit 7 [Homo sapiens]	COG7	23957690	2.07832e+07	2.61427e+07	84142.6	105841	1.25787
conserved oligomeric Golgi complex subunit 8 [Homo sapiens]	COG8	186928841	2.2274e+07	2.30372e+07	111370	115186	1.03426
coilin [Homo sapiens]	COIL	4758024	9.46203e+07	1.05153e+08	389384	432727	1.11131
collagen alpha-1(XII) chain long isoform precursor [Homo sapiens]	COL12A1	93141047	1.43557e+07	1.10814e+07	13429.1	10366.1	0.771916
collagen alpha-1(III) chain preproprotein [Homo sapiens]	COL3A1	4502951	2.81523e+07	1.81675e+07	64569.5	41668.6	0.645329
collagen alpha-2(IV) chain preproprotein [Homo sapiens]	COL4A2	116256354	2.04915e+07	2.13038e+07	36526.7	37974.7	1.03964
collagen type IV alpha-3-binding protein isoform 3 [Homo sapiens]	COL4A3BP	194294543	3.46209e+07	3.49696e+07	118972	120171	1.01007
collagen alpha-1(VII) chain precursor [Homo sapiens]	COL7A1	4502961	2.02453e+07	1.78454e+07	18850.4	16615.8	0.881458
COMM domain-containing protein 1 [Homo sapiens]	COMMD1	22749079	3.81174e+07	3.57549e+07	552426	518187	0.93802
COMM domain-containing protein 10 [Homo sapiens]	COMMD10	7706663	2.28173e+07	1.27001e+07	281695	156791	0.556601
COMM domain-containing protein 2 [Homo sapiens]	COMMD2	45545435	5.06443e+07	5.77977e+07	693757	791749	1.14125
COMM domain-containing protein 3 [Homo sapiens]	COMMD3	6912278	5.47186e+07	3.66151e+07	759980	508543	0.669153
COMMD3-BMI1 read-through protein [Homo sapiens]	COMMD3-BMI1	323276616	0	2.41825e+07	0	127950	#DIV/0!
COMM domain-containing protein 4 [Homo sapiens]	COMMD4	21361661	5.45645e+07	3.05817e+07	717953	402390	0.560468
COMM domain-containing protein 6 isoform a [Homo sapiens]	COMMD6	45333909	4.11925e+07	4.19379e+07	1.17693e+06	1.19823e+06	1.0181
COMM domain-containing protein 7 isoform 1 [Homo sapiens]	COMMD7	151101369	1.92314e+07	1.18359e+07	291386	179332	0.615447
COMM domain-containing protein 8 [Homo sapiens]	COMMD8	8923458	5.01216e+07	4.82885e+07	748083	720724	0.963427
COMM domain-containing protein 9 isoform 1 [Homo sapiens]	COMMD9	156416005	1.92502e+08	1.43995e+08	2.60137e+06	1.94587e+06	0.748018
catechol O-methyltransferase isoform MB-COMT [Homo sapiens]	COMT	205830453	6.48954e+08	6.00052e+08	7.54598e+06	6.97735e+06	0.924644
catechol O-methyltransferase domain-containing protein 1 [Homo sapiens]	COMTD1	31542747	4.81511e+07	3.10992e+07	458582	296183	0.645868
coatomer subunit alpha isoform 1 [Homo sapiens]	COPA	148536855	8.63576e+08	7.20374e+08	1.73758e+06	1.44944e+06	0.834175
coatomer subunit beta [Homo sapiens]	COPB1	221316632	6.52967e+08	6.22718e+08	1.78895e+06	1.70608e+06	0.953675
coatomer subunit beta' [Homo sapiens]	COPB2	4758032	7.27919e+08	6.50574e+08	2.27475e+06	2.03304e+06	0.893745
coatomer subunit epsilon isoform a [Homo sapiens]	COPE	31542319	5.91047e+08	5.08429e+08	5.47266e+06	4.70768e+06	0.860217
coatomer subunit gamma-1 [Homo sapiens]	COPG1	11559929	6.29188e+08	5.55485e+08	1.94795e+06	1.71977e+06	0.88286
coatomer subunit gamma-2 [Homo sapiens]	COPG2	109134349	2.9138e+07	3.29669e+07	91341.8	103345	1.1314
coordinator of PRMT5 and differentiation stimulator [Homo sapiens]	COPRS	217416381	1.45462e+07	6.02362e+06	338283	140084	0.414103
COP9 signalosome complex subunit 2 isoform 1 [Homo sapiens]	COPS2	4759264	2.0964e+08	1.58222e+08	1.10337e+06	832746	0.754729
COP9 signalosome complex subunit 3 isoform 1 [Homo sapiens]	COPS3	23238222	2.39716e+08	2.32679e+08	1.70012e+06	1.6502e+06	0.970642
COP9 signalosome complex subunit 4 isoform 1 [Homo sapiens]	COPS4	38373690	2.6141e+08	2.18562e+08	1.70856e+06	1.42851e+06	0.836089
COP9 signalosome complex subunit 5 [Homo sapiens]	COPS5	38027923	1.79151e+08	1.57431e+08	1.49293e+06	1.31193e+06	0.878763
COP9 signalosome complex subunit 6 [Homo sapiens]	COPS6	34147637	1.74753e+08	1.66596e+08	1.82035e+06	1.73537e+06	0.953319
COP9 signalosome complex subunit 7a [Homo sapiens]	COPS7A	255760066	1.24976e+08	1.24529e+08	1.14657e+06	1.14247e+06	0.996423
COP9 signalosome complex subunit 7b [Homo sapiens]	COPS7B	12232385	3.41569e+08	5.44189e+08	3.63371e+06	5.78924e+06	1.5932
COP9 signalosome complex subunit 8 isoform 1 [Homo sapiens]	COPS8	5729779	3.07421e+08	3.01744e+08	5.21053e+06	5.1143e+06	0.981531
coatomer subunit zeta-1 isoform 1 [Homo sapiens]	COPZ1	7706337	5.93814e+08	4.93025e+08	1.06038e+07	8.80402e+06	0.830269
hexaprenyldihydroxybenzoate methyltransferase, mitochondrial [Homo sapiens]	COQ3	118600965	0	5.74076e+08	0	4.66728e+06	#DIV/0!
2-methoxy-6-polyprenyl-1,4-benzoquinol methylase, mitochondrial precursor [Homo sapiens]	COQ5	116063536	1.02133e+07	0	76791.6	0	0
ubiquinone biosynthesis protein COQ9, mitochondrial precursor [Homo sapiens]	COQ9	40789233	3.02946e+07	2.54255e+07	288520	242148	0.839277
coronin-1B [Homo sapiens]	CORO1B	65787364	2.91918e+08	2.4685e+08	1.61281e+06	1.36381e+06	0.845614
coronin-1C isoform a [Homo sapiens]	CORO1C	157412328	4.26243e+08	4.20778e+08	2.02011e+06	1.99421e+06	0.987178
coronin-2A [Homo sapiens]	CORO2A	209529711	0	0	0	0	#DIV/0!
CORO7-PAM16 protein [Homo sapiens]	CORO7-PAM16	319918873	1.49335e+08	8.44503e+07	427895	241978	0.565509
coactosin-like protein [Homo sapiens]	COTL1	21624607	9.22747e+08	8.42475e+08	1.37723e+07	1.25742e+07	0.913007
cytochrome c oxidase subunit I [Homo sapiens]	COX1	251831109	2.57455e+08	7.03062e+07	3.90083e+06	1.06525e+06	0.273082
cytochrome c oxidase assembly protein COX11, mitochondrial isoform 1 [Homo sapiens]	COX11	4758034	4.38459e+07	1.5952e+07	388016	141168	0.36382
cytochrome c oxidase assembly protein COX15 homolog isoform 1 [Homo sapiens]	COX15	17921985	9.9036e+07	8.41408e+07	697437	592541	0.849598
cytochrome c oxidase copper chaperone [Homo sapiens]	COX17	5031645	3.98931e+08	3.8405e+08	1.24666e+07	1.20016e+07	0.962698
cytochrome c oxidase subunit II [Homo sapiens]	COX2	251831110	1.01326e+09	9.24882e+08	2.41252e+07	2.2021e+07	0.912782
cytochrome c oxidase protein 20 homolog [Homo sapiens]	COX20	37620210	1.91333e+08	1.63215e+08	3.67948e+06	3.13875e+06	0.853042
cytochrome c oxidase subunit 4 isoform 1, mitochondrial precursor [Homo sapiens]	COX4I1	4502981	1.29291e+09	1.1604e+09	1.50338e+07	1.3493e+07	0.897511
cytochrome c oxidase subunit 5A, mitochondrial precursor [Homo sapiens]	COX5A	190885499	7.72232e+08	9.81407e+08	1.07254e+07	1.36307e+07	1.27087
cytochrome c oxidase subunit 5B, mitochondrial precursor [Homo sapiens]	COX5B	17017988	5.99892e+08	6.30678e+08	1.07124e+07	1.12621e+07	1.05132
cytochrome c oxidase subunit 6A1, mitochondrial [Homo sapiens]	COX6A1	17999528	2.86106e+08	2.12315e+08	7.5291e+06	5.58725e+06	0.742086
cytochrome c oxidase subunit 6B1 [Homo sapiens]	COX6B1	4502985	9.06006e+08	8.21047e+08	2.26501e+07	2.05262e+07	0.906228
cytochrome c oxidase subunit 6C proprotein [Homo sapiens]	COX6C	4758040	6.68681e+07	5.84745e+07	1.48596e+06	1.29943e+06	0.874476
cytochrome c oxidase subunit 7A2, mitochondrial precursor [Homo sapiens]	COX7A2	262118227	6.97383e+08	6.40807e+08	1.66043e+07	1.52573e+07	0.918874
cytochrome c oxidase subunit 7A-related protein, mitochondrial [Homo sapiens]	COX7A2L	18105037	1.21499e+08	9.29928e+07	2.82555e+06	2.16262e+06	0.765381
cytochrome c oxidase subunit 7C, mitochondrial precursor [Homo sapiens]	COX7C	4502993	2.55171e+08	2.97181e+08	7.97409e+06	9.28691e+06	1.16464
carboxypeptidase D isoform 1 precursor [Homo sapiens]	CPD	22202611	1.37668e+08	1.42089e+07	298629	30821.9	0.103211
complexin-1 [Homo sapiens]	CPLX1	5729781	3.43109e+07	0	504572	0	0
copine-1 isoform b [Homo sapiens]	CPNE1	197333761	2.77834e+08	0	1.72567e+06	0	0
copine-1 isoform a [Homo sapiens]	CPNE1	23397702	0	2.24842e+08	0	1.4141e+06	#DIV/0!
copine-3 [Homo sapiens]	CPNE3	4503015	3.15025e+08	304777130	1.7698e+06	1.71223e+06	0.96747
copine-8 [Homo sapiens]	CPNE8	25121972	5.68553e+07	5.39293e+07	285705	271001	0.948537
coproporphyrinogen-III oxidase, mitochondrial precursor [Homo sapiens]	CPOX	41393599	4.76163e+07	4.13986e+07	253278	220205	0.869422
calcineurin-like phosphoesterase domain-containing protein 1 isoform a [Homo sapiens]	CPPED1	153251270	3.37203e+07	2.22987e+07	295793	195602	0.661282
carbamoyl-phosphate synthase [ammonia], mitochondrial isoform a precursor [Homo sapiens]	CPS1	169790915	3.93289e+09	3.35404e+09	7.12481e+06	6.07616e+06	0.852817
cleavage and polyadenylation specificity factor subunit 1 [Homo sapiens]	CPSF1	56676371	5.19063e+07	3.33525e+07	102582	65914.1	0.642553
cleavage and polyadenylation specificity factor subunit 2 [Homo sapiens]	CPSF2	34101288	1.35664e+08	7.14765e+07	450712	237463	0.526863
cleavage and polyadenylation specificity factor subunit 3 [Homo sapiens]	CPSF3	7706427	8.22185e+07	7.02151e+07	342577	292563	0.854007
integrator complex subunit 11 isoform 1 [Homo sapiens]	CPSF3L	374253819	0	1.64374e+07	0	72411.6	#DIV/0!
cleavage and polyadenylation specificity factor subunit 4 isoform 1 [Homo sapiens]	CPSF4	5729939	3.17199e+07	4.51113e+07	291008	413865	1.42218
cleavage and polyadenylation specificity factor subunit 6 [Homo sapiens]	CPSF6	162329583	4.02024e+08	4.18008e+08	2.29728e+06	2.38862e+06	1.03976
cleavage and polyadenylation specificity factor subunit 7 isoform 1 [Homo sapiens]	CPSF7	217035102	1.66895e+08	1.55622e+08	855871	798061	0.932454
carnitine O-palmitoyltransferase 1, liver isoform isoform 1 [Homo sapiens]	CPT1A	73623030	5.00173e+08	3.88938e+08	1.6955e+06	1.31843e+06	0.777607
carnitine O-palmitoyltransferase 2, mitochondrial precursor [Homo sapiens]	CPT2	4503023	1.42415e+08	7.66844e+07	562905	303100	0.538458
death domain-containing protein CRADD [Homo sapiens]	CRADD	4503031	7.29557e+06	4.67344e+06	105733	67731	0.640586
DNA-directed RNA polymerase III subunit RPC9 isoform a [Homo sapiens]	CRCP	7656977	1.53877e+07	1.44255e+07	269959	253080	0.937473
cyclic AMP-responsive element-binding protein 1 isoform B [Homo sapiens]	CREB1	19745184	0	1.90637e+07	0	247581	#DIV/0!
CREB-binding protein isoform a [Homo sapiens]	CREBBP	119943104	9.03168e+06	2.64058e+06	13321.1	3894.66	0.292368
protein CREG1 precursor [Homo sapiens]	CREG1	4503037	1.78544e+08	2.14438e+08	2.70521e+06	3.24906e+06	1.20104
cysteine-rich with EGF-like domain protein 2 isoform a precursor [Homo sapiens]	CRELD2	205360956	3.55463e+07	4.78477e+07	303814	408955	1.34607
cysteine-rich protein 1 [Homo sapiens]	CRIP1	4503047	5.67334e+08	2.62767e+08	1.57593e+07	7.29907e+06	0.46316
cysteine-rich protein 2 isoform 2 [Homo sapiens]	CRIP2	399498490	4.00453e+07	2.11659e+07	370790	195980	0.528548
adapter molecule crk isoform a [Homo sapiens]	CRK	41327712	2.13049e+08	1.9634e+08	1.86885e+06	1.72228e+06	0.921572
crk-like protein [Homo sapiens]	CRKL	4885153	3.06764e+08	3.0557e+08	2.78876e+06	2.77791e+06	0.996107
cytokine receptor-like factor 3 [Homo sapiens]	CRLF3	156142186	4.71497e+07	3.97762e+07	300316	253351	0.843615
crooked neck-like protein 1 [Homo sapiens]	CRNKL1	124256489	4.10283e+07	3.48398e+07	98389.1	83548.6	0.849165
cartilage-associated protein precursor [Homo sapiens]	CRTAP	5453601	1.39088e+08	1.14009e+08	863900	708132	0.819692
CREB-regulated transcription coactivator 3 isoform a [Homo sapiens]	CRTC3	110431354	90586081	3.92744e+07	569724	247009	0.433559
quinone oxidoreductase isoform a [Homo sapiens]	CRYZ	194239674	1.21379e+08	1.08169e+08	1.00313e+06	893959	0.891167
quinone oxidoreductase-like protein 1 [Homo sapiens]	CRYZL1	90669511	3.4248e+07	2.72539e+07	271810	216301	0.79578
citrate synthase, mitochondrial precursor [Homo sapiens]	CS	38327625	1.17061e+09	1201296433	7.31629e+06	7.5081e+06	1.02622
cold shock domain-containing protein E1 isoform 4 [Homo sapiens]	CSDE1	338968930	2.24382e+08	3.7414e+08	644776	1.07512e+06	1.66742
exportin-2 isoform 1 [Homo sapiens]	CSE1L	29029559	1.16768e+09	1.11085e+09	3.64901e+06	3.47142e+06	0.951331
tyrosine-protein kinase CSK [Homo sapiens]	CSK	187475373	1.70621e+08	1.74075e+08	902757	921034	1.02025
casein kinase I isoform alpha isoform 2 [Homo sapiens]	CSNK1A1	68303572	9.50734e+07	1.30408e+08	605563	830627	1.37166
casein kinase I isoform delta isoform 1 [Homo sapiens]	CSNK1D	20149530	0	3.773e+07	0	195492	#DIV/0!
casein kinase I isoform epsilon [Homo sapiens]	CSNK1E	23199991	3.9399e+07	2.26054e+07	202046	115925	0.573757
casein kinase I isoform gamma-3 isoform 4 [Homo sapiens]	CSNK1G3	113462010	8.04841e+06	6.14384e+06	39453	30116.8	0.76336
casein kinase II subunit alpha isoform a [Homo sapiens]	CSNK2A1	29570791	3.7977e+08	3.34545e+08	2.65574e+06	2.33947e+06	0.880913
casein kinase II subunit alpha' [Homo sapiens]	CSNK2A2	4503097	1.98504e+08	2.14788e+08	1.35037e+06	1.46114e+06	1.08203
casein kinase II subunit beta [Homo sapiens]	CSNK2B	23503295	4.21088e+08	4.01309e+08	6.47827e+06	6.17399e+06	0.953029
chondroitin sulfate proteoglycan 4 precursor [Homo sapiens]	CSPG4	47419930	1.47711e+07	1.30152e+07	24254.7	21371.4	0.881126
cysteine and glycine-rich protein 1 isoform 1 [Homo sapiens]	CSRP1	302191615	1.01834e+09	9.04384e+08	1.11905e+07	9.93829e+06	0.8881
cystatin-B [Homo sapiens]	CSTB	4503117	1.67427e+09	1533573050	4.40598e+07	4.03572e+07	0.915965
cleavage stimulation factor subunit 1 [Homo sapiens]	CSTF1	75709220	1.22812e+08	1.13556e+08	864877	799694	0.924633
cleavage stimulation factor subunit 2 [Homo sapiens]	CSTF2	4557493	2.26617e+08	1.82014e+08	1.23835e+06	994610	0.803176
cleavage stimulation factor subunit 3 isoform 1 [Homo sapiens]	CSTF3	4557495	1.492e+08	1.27226e+08	461920	393890	0.852723
cTAGE family member 5 isoform 1 [Homo sapiens]	CTAGE5	42740897	4.3733e+07	2.52822e+07	130158	75244.6	0.578104
C-terminal-binding protein 1 isoform 1 [Homo sapiens]	CTBP1	4557497	1.62619e+08	1.47705e+08	1.10625e+06	1.0048e+06	0.908289
C-terminal-binding protein 2 isoform 2 [Homo sapiens]	CTBP2	145580575	1.12197e+08	1.01806e+08	342063	310383	0.907386
transcriptional repressor CTCF isoform 1 [Homo sapiens]	CTCF	5729790	2.78851e+07	3.06164e+07	102143	112148	1.09795
RNA polymerase II subunit A C-terminal domain phosphatase isoform 1 [Homo sapiens]	CTDP1	67188445	3.10652e+07	3.15677e+07	84416.3	85781.8	1.01618
CTD small phosphatase-like protein 2 [Homo sapiens]	CTDSPL2	100815975	0	1.01936e+07	0	57590.8	#DIV/0!
cystathionine gamma-lyase isoform 1 [Homo sapiens]	CTH	21361334	3.86326e+07	3.105e+07	304194	244488	0.803725
catenin alpha-1 [Homo sapiens]	CTNNA1	55770844	3.25671e+08	1.97092e+08	863849	522791	0.605188
alpha-catulin [Homo sapiens]	CTNNAL1	4503129	4.61821e+07	2.57979e+07	150922	84306.7	0.558612
catenin beta-1 [Homo sapiens]	CTNNB1	148233338	2.73392e+07	5.26068e+06	115355	22197	0.192423
beta-catenin-like protein 1 [Homo sapiens]	CTNNBL1	18644734	1.17686e+08	1.12807e+08	518442	496946	0.958537
catenin delta-1 isoform 1ABC [Homo sapiens]	CTNND1	146231940	2.56622e+08	2.18333e+08	636778	541768	0.850795
catenin delta-2 [Homo sapiens]	CTNND2	11034811	0	0	0	0	#DIV/0!
CTP synthase 1 [Homo sapiens]	CTPS1	148491070	6.16872e+08	5.64234e+08	2.69376e+06	2.46391e+06	0.914671
CTP synthase 2 [Homo sapiens]	CTPS2	221316689	6.32691e+07	5.77019e+07	278719	254193	0.912007
RNA polymerase-associated protein CTR9 homolog [Homo sapiens]	CTR9	7661950	1.04101e+08	7.97938e+07	207786	159269	0.766508
lysosomal protective protein isoform a precursor [Homo sapiens]	CTSA	119395729	5.00682e+07	5.57611e+07	347696	387230	1.1137
cathepsin B preproprotein [Homo sapiens]	CTSB	22538437	9.84955e+07	7.96117e+07	911996	737145	0.808277
dipeptidyl peptidase 1 isoform a preproprotein [Homo sapiens]	CTSC	189083844	2.48156e+08	231469200	1.6997e+06	1.58541e+06	0.932758
cathepsin D preproprotein [Homo sapiens]	CTSD	4503143	3.8802e+08	3.27794e+08	3.07952e+06	2.60154e+06	0.844786
cathepsin L1 isoform 1 preproprotein [Homo sapiens]	CTSL1	384081594	1.20151e+08	1.01748e+08	1.1335e+06	959885	0.846833
cathepsin Z preproprotein [Homo sapiens]	CTSZ	22538442	3.63398e+07	1.60612e+07	378539	167304	0.441973
src substrate cortactin isoform a [Homo sapiens]	CTTN	20357552	9.02155e+08	7.22909e+08	3.65245e+06	2.92676e+06	0.801314
CTTNBP2 N-terminal-like protein [Homo sapiens]	CTTNBP2NL	24308179	2.23741e+07	1.26346e+07	81065.6	45777.6	0.564699
cytoplasmic tRNA 2-thiolation protein 2 isoform 1 [Homo sapiens]	CTU2	61676106	8.5532e+06	7.2307e+06	46738.8	39512	0.845379
cullin-1 [Homo sapiens]	CUL1	32307161	1.10956e+08	1.08291e+08	317016	309402	0.975982
cullin-2 isoform a [Homo sapiens]	CUL2	311771639	1.74735e+08	1.6061e+08	554714	509873	0.919164
cullin-3 isoform 3 [Homo sapiens]	CUL3	380714665	7.41186e+07	3.73778e+08	209968	1.05886e+06	5.04297
cullin-4A isoform 1 [Homo sapiens]	CUL4A	57165424	1.92364e+08	1.64391e+08	525584	449156	0.854583
cullin-4B isoform 1 [Homo sapiens]	CUL4B	121114298	1.55948e+08	1.20976e+08	386009	299445	0.775747
cullin-5 [Homo sapiens]	CUL5	40254446	5.60322e+07	6.21917e+07	151030	167633	1.10993
protein CutA isoform 1 [Homo sapiens]	CUTA	62198241	9.93408e+08	9.10704e+08	2.31025e+07	2.11792e+07	0.916748
copper homeostasis protein cutC homolog [Homo sapiens]	CUTC	148596990	1.07852e+08	1.00907e+08	971639	909069	0.935603
protein CASP isoform d [Homo sapiens]	CUX1	321400107	1.44534e+07	1.30947e+07	24210	21934.1	0.905993
spliceosome-associated protein CWC15 homolog [Homo sapiens]	CWC15	116812573	6.03016e+07	8.12855e+07	494276	666275	1.34798
pre-mRNA-splicing factor CWC22 homolog [Homo sapiens]	CWC22	55749769	4.46218e+07	4.01276e+07	105489	94864.4	0.899282
peptidyl-prolyl cis-trans isomerase CWC27 homolog [Homo sapiens]	CWC27	64276486	6.49824e+07	6.02776e+07	310921	288409	0.927598
CWF19-like protein 1 [Homo sapiens]	CWF19L1	93352551	6.25717e+07	5.9345e+07	299386	283947	0.948431
coxsackievirus and adenovirus receptor isoform 1 precursor [Homo sapiens]	CXADR	4503173	7.75724e+07	5.62964e+07	558075	405010	0.725727
uncharacterized protein CXorf38 [Homo sapiens]	CXorf38	21450663	6.94704e+07	6.58289e+07	489228	463584	0.947583
UPF0428 protein CXorf56 isoform 1 [Homo sapiens]	CXorf56	11545813	3.28743e+07	1.04091e+07	293521	92938.4	0.316633
cpG-binding protein isoform 1 [Homo sapiens]	CXXC1	156142182	0	4.25692e+06	0	13732	#DIV/0!
cytochrome b561 domain-containing protein 2 [Homo sapiens]	CYB561D2	5901884	5.78631e+07	5.52877e+07	1.11275e+06	1.06323e+06	0.955492
cytochrome b5 isoform 1 [Homo sapiens]	CYB5A	41281768	2.83963e+08	2.54751e+08	6.6038e+06	5.92444e+06	0.897126
cytochrome b5 type B [Homo sapiens]	CYB5B	83921614	1.39728e+09	1.47894e+09	2.68707e+07	2.84412e+07	1.05845
NADH-cytochrome b5 reductase 1 [Homo sapiens]	CYB5R1	49574502	9.39587e+07	8.32485e+07	751670	665988	0.886012
NADH-cytochrome b5 reductase 3 isoform 3 [Homo sapiens]	CYB5R3	284448551	7.36333e+08	6.12888e+08	5.53634e+06	4.60818e+06	0.832351
cytochrome b-245 light chain [Homo sapiens]	CYBA	68509914	7.66642e+07	4.45729e+07	1.23652e+06	718918	0.581404
cytochrome c1, heme protein, mitochondrial [Homo sapiens]	CYC1	21359867	4.71615e+08	4.52691e+08	3.89765e+06	3.74125e+06	0.959874
cytochrome c [Homo sapiens]	CYCS	11128019	1.6393e+09	1.59928e+09	2.77848e+07	2.71064e+07	0.975584
cytoplasmic FMR1-interacting protein 1 isoform a [Homo sapiens]	CYFIP1	24307969	1.53911e+08	1.27204e+08	321317	265561	0.826478
cytochrome P450 20A1 [Homo sapiens]	CYP20A1	29171730	0	4.02657e+06	0	24552.3	#DIV/0!
lanosterol 14-alpha demethylase isoform 1 precursor [Homo sapiens]	CYP51A1	4503243	1.6096e+08	1.74571e+08	899216	975259	1.08457
cytochrome b [Homo sapiens]	CYTB	251831119	4.11818e+07	8.14366e+07	735390	1.45423e+06	1.97749
disabled homolog 2 isoform 1 [Homo sapiens]	DAB2	148491082	2.71362e+07	3.20327e+07	121687	143644	1.18044
dolichyl-diphosphooligosaccharide--protein glycosyltransferase subunit DAD1 [Homo sapiens]	DAD1	4503253	5.1867e+08	5.17373e+08	2.07468e+07	2.06949e+07	0.997498
dystroglycan preproprotein [Homo sapiens]	DAG1	294997308	8.2003e+07	4.10083e+07	262830	131437	0.500083
sn1-specific diacylglycerol lipase beta isoform 1 [Homo sapiens]	DAGLB	218931251	6.11764e+07	5.77444e+07	315342	297652	0.943901
bifunctional ATP-dependent dihydroxyacetone kinase/FAD-AMP lyase (cyclizing) [Homo sapiens]	DAK	20149621	1.14442e+08	1.09545e+08	621967	595353	0.957211
28S ribosomal protein S29, mitochondrial isoform 1 [Homo sapiens]	DAP3	315434212	2.41811e+08	2.00094e+08	1.43935e+06	1.19104e+06	0.827482
death-associated protein kinase 3 [Homo sapiens]	DAPK3	4557511	0	1.22208e+07	0	60498.9	#DIV/0!
aspartate--tRNA ligase, cytoplasmic [Homo sapiens]	DARS	45439306	6.69981e+08	5.79673e+08	3.03159e+06	2.62296e+06	0.865208
aspartate--tRNA ligase, mitochondrial [Homo sapiens]	DARS2	40789249	7.30386e+07	7.24655e+07	274581	272427	0.992154
death domain-associated protein 6 isoform b [Homo sapiens]	DAXX	215422366	5.0709e+07	4.82041e+07	194288	184690	0.950601
DAZ-associated protein 1 isoform b [Homo sapiens]	DAZAP1	25470886	6.43935e+08	5.49913e+08	5.74942e+06	4.90993e+06	0.853987
acyl-CoA-binding protein isoform 4 [Homo sapiens]	DBI	295849266	1.61508e+09	1.17369e+09	1.94588e+07	1.41408e+07	0.726705
drebrin isoform a [Homo sapiens]	DBN1	18426915	2.8584e+08	3.07963e+08	1.51238e+06	1.62943e+06	1.07739
drebrin-like protein isoform c [Homo sapiens]	DBNL	171906575	3.57282e+08	3.76369e+08	2.24706e+06	2.3671e+06	1.05342
lariat debranching enzyme [Homo sapiens]	DBR1	56549113	1.23811e+08	2.39524e+08	669249	1.29472e+06	1.93459
lipoamide acyltransferase component of branched-chain alpha-keto acid dehydrogenase complex, mitochondrial precursor [Homo sapiens]	DBT	392494079	2.48565e+07	3.2863e+07	126175	166817	1.32211
DDB1- and CUL4-associated factor 11 isoform 1 [Homo sapiens]	DCAF11	254553334	0	3.17175e+07	0	154719	#DIV/0!
DDB1- and CUL4-associated factor 13 [Homo sapiens]	DCAF13	229892270	7.51746e+07	5.38095e+07	269443	192865	0.715793
DDB1- and CUL4-associated factor 16 [Homo sapiens]	DCAF16	98162802	2.70191e+07	2.88891e+07	385986	412701	1.06921
DDB1- and CUL4-associated factor 7 [Homo sapiens]	DCAF7	108936958	7.56775e+07	7.24136e+07	741937	709937	0.956871
DDB1- and CUL4-associated factor 8 [Homo sapiens]	DCAF8	30089954	6.40638e+07	5.36603e+07	297971	249583	0.837606
dephospho-CoA kinase domain-containing protein [Homo sapiens]	DCAKD	191252797	1.49345e+07	1.41956e+07	146416	139172	0.950525
dermcidin preproprotein [Homo sapiens]	DCD	16751921	1.17036e+08	1.88335e+08	2.6599e+06	4.28035e+06	1.60921
deoxycytidine kinase [Homo sapiens]	DCK	4503269	3.79628e+07	1.55166e+07	387376	158333	0.408731
mRNA-decapping enzyme 1A [Homo sapiens]	DCP1A	291327466	4.78554e+07	3.37986e+07	290032	204840	0.706267
m7GpppX diphosphatase [Homo sapiens]	DCPS	7661734	2.29957e+08	1.98387e+08	1.79654e+06	1.5499e+06	0.862712
deoxycytidylate deaminase isoform a [Homo sapiens]	DCTD	61742821	4.50347e+07	4.06864e+07	608577	549816	0.903445
dynactin subunit 1 isoform 1 [Homo sapiens]	DCTN1	13259510	0	0	0	0	#DIV/0!
dynactin subunit 1 isoform 3 [Homo sapiens]	DCTN1	205277392	1.872e+08	9.93636e+07	367059	194831	0.530789
dynactin subunit 2 isoform 1 [Homo sapiens]	DCTN2	5453629	4.42128e+08	3.65431e+08	2.98735e+06	2.46913e+06	0.826528
dynactin subunit 3 isoform 1 [Homo sapiens]	DCTN3	6005745	4.7072e+07	4.41877e+07	619369	581418	0.938726
dynactin subunit 4 isoform a [Homo sapiens]	DCTN4	208431793	8.60926e+07	7.3885e+07	467895	401549	0.858204
dynactin subunit 5 isoform 1 [Homo sapiens]	DCTN5	14210488	0	0	0	0	#DIV/0!
dCTP pyrophosphatase 1 [Homo sapiens]	DCTPP1	13129100	2.47327e+08	2.17838e+08	3.92582e+06	3.45775e+06	0.880771
DCN1-like protein 1 [Homo sapiens]	DCUN1D1	36030883	1.14942e+08	8.17109e+07	1.07422e+06	763653	0.710889
DCN1-like protein 5 [Homo sapiens]	DCUN1D5	14150015	9.46172e+07	9.9907e+07	995971	1.05165e+06	1.05591
L-xylulose reductase isoform 1 [Homo sapiens]	DCXR	7705925	5.04497e+07	6.21792e+07	593526	731520	1.2325
DET1- and DDB1-associated protein 1 [Homo sapiens]	DDA1	13129016	2.6324e+07	1.83513e+07	516157	359830	0.697132
N(G),N(G)-dimethylarginine dimethylaminohydrolase 1 isoform 1 [Homo sapiens]	DDAH1	6912328	6.84642e+07	6.60772e+07	616795	595290	0.965134
N(G),N(G)-dimethylarginine dimethylaminohydrolase 2 [Homo sapiens]	DDAH2	7524354	3.83532e+07	3.1092e+07	399512	323875	0.810677
DNA damage-binding protein 1 [Homo sapiens]	DDB1	148529014	6.90135e+08	6.17538e+08	1.88562e+06	1.68726e+06	0.894807
DNA damage-binding protein 2 [Homo sapiens]	DDB2	4557515	6.41962e+07	3.80587e+07	393842	233489	0.59285
protein DDI1 homolog 2 [Homo sapiens]	DDI2	62955833	5.25218e+07	6.46864e+07	357291	440044	1.23161
dolichyl-diphosphooligosaccharide--protein glycosyltransferase 48 kDa subunit precursor [Homo sapiens]	DDOST	20070197	7.23377e+08	6.75957e+08	5.09421e+06	4.76026e+06	0.934446
discoidin domain-containing receptor 2 precursor [Homo sapiens]	DDR2	62420886	0	87041861	0	332221	#DIV/0!
DDRGK domain-containing protein 1 precursor [Homo sapiens]	DDRGK1	13027602	1.02423e+08	7.75508e+07	747617	566065	0.757159
D-dopachrome decarboxylase [Homo sapiens]	DDT	145386531	2.09168e+09	2315728374	4.98018e+07	5.51364e+07	1.10712
ATP-dependent RNA helicase DDX1 [Homo sapiens]	DDX1	4826686	7.16684e+08	5.40654e+08	2.37313e+06	1.79024e+06	0.754383
probable ATP-dependent RNA helicase DDX10 [Homo sapiens]	DDX10	13514831	6.85237e+07	5.11211e+07	159729	119163	0.746036
probable ATP-dependent RNA helicase DDX17 isoform 3 [Homo sapiens]	DDX17	148613856	1.04537e+09	9.02496e+08	3.66797e+06	3.16665e+06	0.863326
ATP-dependent RNA helicase DDX18 [Homo sapiens]	DDX18	38327634	5.31354e+08	3.32697e+08	1.87096e+06	1.17147e+06	0.62613
ATP-dependent RNA helicase DDX19A [Homo sapiens]	DDX19A	8922886	1.32249e+08	132103767	641987	641280	0.998899
ATP-dependent RNA helicase DDX19B isoform 1 [Homo sapiens]	DDX19B	6005743	7.90194e+07	7.03617e+07	397083	353577	0.890436
probable ATP-dependent RNA helicase DDX20 [Homo sapiens]	DDX20	256223453	7.76796e+07	6.55963e+07	263321	222360	0.844447
nucleolar RNA helicase 2 isoform 1 [Homo sapiens]	DDX21	50659095	1.4208e+09	1.48333e+09	3.80912e+06	3.97677e+06	1.04401
probable ATP-dependent RNA helicase DDX23 [Homo sapiens]	DDX23	41327771	2.44252e+08	2.394e+08	540381	529646	0.980134
ATP-dependent RNA helicase DDX24 [Homo sapiens]	DDX24	9966805	1.09099e+08	9.35244e+07	283374	242920	0.857244
probable ATP-dependent RNA helicase DDX27 [Homo sapiens]	DDX27	224593278	2.37435e+08	2.41404e+08	654091	665025	1.01672
probable ATP-dependent RNA helicase DDX31 isoform 1 [Homo sapiens]	DDX31	17505907	2.9137e+07	2.46394e+07	75289.3	63667.6	0.84564
ATP-dependent RNA helicase DDX39A [Homo sapiens]	DDX39A	21040371	7.93689e+08	7.2784e+08	4.56143e+06	4.18299e+06	0.917033
spliceosome RNA helicase DDX39B [Homo sapiens]	DDX39B	18375623	1.13897e+09	9.97713e+08	6.54583e+06	5.73398e+06	0.875975
ATP-dependent RNA helicase DDX3X isoform 1 [Homo sapiens]	DDX3X	87196351	1.96886e+09	1.66707e+09	6.86016e+06	5.8086e+06	0.846715
probable ATP-dependent RNA helicase DDX41 [Homo sapiens]	DDX41	21071032	2.64851e+07	2.45983e+07	92605.1	86008.1	0.928762
ATP-dependent RNA helicase DDX42 [Homo sapiens]	DDX42	45446747	1.68437e+08	1.57491e+08	440934	412281	0.935016
probable ATP-dependent RNA helicase DDX46 [Homo sapiens]	DDX46	41327773	3.47302e+08	3.58281e+08	695996	717998	1.03161
probable ATP-dependent RNA helicase DDX47 isoform 1 [Homo sapiens]	DDX47	20149629	1.72971e+08	1.60449e+08	920057	853454	0.92761
probable ATP-dependent RNA helicase DDX49 [Homo sapiens]	DDX49	31542656	5.27324e+07	4.3965e+07	254746	212391	0.833738
probable ATP-dependent RNA helicase DDX5 [Homo sapiens]	DDX5	4758138	2.06185e+09	1.98057e+09	7.75133e+06	7.44574e+06	0.960577
ATP-dependent RNA helicase DDX50 [Homo sapiens]	DDX50	13129006	8.57013e+07	7.88248e+07	251323	231158	0.919762
ATP-dependent RNA helicase DDX51 [Homo sapiens]	DDX51	154759257	2.07991e+07	2.5119e+07	86303.1	104228	1.2077
probable ATP-dependent RNA helicase DDX52 [Homo sapiens]	DDX52	38569505	6.8995e+07	5.93824e+07	243799	209832	0.860677
ATP-dependent RNA helicase DDX54 isoform 1 [Homo sapiens]	DDX54	164419743	1.325e+08	1.21399e+08	313239	286995	0.916218
ATP-dependent RNA helicase DDX55 [Homo sapiens]	DDX55	41327779	6.19148e+07	4.32083e+07	224329	156552	0.697867
probable ATP-dependent RNA helicase DDX56 isoform 1 [Homo sapiens]	DDX56	9506931	1.32922e+08	9.90375e+07	577921	430598	0.745081
probable ATP-dependent RNA helicase DDX58 [Homo sapiens]	DDX58	27881482	0	9.13533e+06	0	22781.4	#DIV/0!
probable ATP-dependent RNA helicase DDX59 [Homo sapiens]	DDX59	188035877	4.52745e+07	1.56365e+07	181098	62545.9	0.34537
probable ATP-dependent RNA helicase DDX6 [Homo sapiens]	DDX6	380692342	3.9755e+08	3.15599e+08	2.00783e+06	1.59394e+06	0.79386
probable ATP-dependent RNA helicase DDX60 [Homo sapiens]	DDX60	222831595	1.44391e+07	9.68292e+06	20597.8	13813	0.670604
2,4-dienoyl-CoA reductase, mitochondrial precursor [Homo sapiens]	DECR1	4503301	8.31054e+07	1.02833e+08	644228	797154	1.23738
peroxisomal 2,4-dienoyl-CoA reductase [Homo sapiens]	DECR2	10190704	3.45582e+07	6.50316e+07	322974	607772	1.8818
sphingolipid delta(4)-desaturase DES1 [Homo sapiens]	DEGS1	4505193	8.51081e+07	8.72521e+07	895875	918444	1.02519
protein DEK isoform 1 [Homo sapiens]	DEK	4503249	1.03036e+09	9.96192e+08	4.68345e+06	4.52815e+06	0.96684
DENN domain-containing protein 4C [Homo sapiens]	DENND4C	408684407	1.55986e+07	1.46373e+07	22574	21182.8	0.938372
DENN domain-containing protein 5B [Homo sapiens]	DENND5B	122891862	7.53838e+06	0	16176.8	0	0
density-regulated protein [Homo sapiens]	DENR	27501446	2.472e+08	2.08187e+08	2.97831e+06	2.50827e+06	0.84218
DEP domain-containing protein 7 isoform 1 [Homo sapiens]	DEPDC7	116256342	2.30483e+07	1.06754e+07	106705	49422.9	0.463173
putative deoxyribose-phosphate aldolase [Homo sapiens]	DERA	116063554	9.04357e+07	1.0434e+08	664968	767206	1.15375
derlin-1 isoform a [Homo sapiens]	DERL1	13236516	8.00292e+07	7.55921e+07	1.12717e+06	1.06468e+06	0.944557
derlin-2 [Homo sapiens]	DERL2	31455614	1.11e+08	5.83942e+07	1.94736e+06	1.02446e+06	0.526076
desumoylating isopeptidase 1 [Homo sapiens]	DESI1	63055040	1.81796e+08	1.36214e+08	4.43406e+06	3.3223e+06	0.749268
DNA fragmentation factor subunit alpha isoform 1 [Homo sapiens]	DFFA	4758148	1.02512e+08	1.22126e+08	840261	1.00104e+06	1.19134
DNA fragmentation factor subunit alpha isoform 2 [Homo sapiens]	DFFA	47132600	1.18568e+07	0	136285	0	0
non-syndromic hearing impairment protein 5 isoform a [Homo sapiens]	DFNA5	188536092	2.97324e+07	3.53272e+07	178038	211540	1.18817
protein DGCR14 [Homo sapiens]	DGCR14	13027630	1.68089e+07	1.62871e+07	83212.2	80629	0.968956
diacylglycerol kinase epsilon [Homo sapiens]	DGKE	4503313	2.85942e+07	2.50056e+07	138136	120800	0.874498
delta(24)-sterol reductase precursor [Homo sapiens]	DHCR24	13375618	2.14684e+08	1.96661e+08	1.14805e+06	1.05166e+06	0.916047
7-dehydrocholesterol reductase [Homo sapiens]	DHCR7	255308875	2.86438e+08	3.32409e+08	2.18655e+06	2.53747e+06	1.16049
dehydrodolichyl diphosphate synthase isoform 2 [Homo sapiens]	DHDDS	45580742	7.18679e+06	0	51334.2	0	0
dihydrofolate reductase [Homo sapiens]	DHFR	4503323	2.52156e+08	2.16292e+08	2.93205e+06	2.51502e+06	0.857769
dihydroorotate dehydrogenase (quinone), mitochondrial [Homo sapiens]	DHODH	45006951	3.97154e+07	4.15587e+07	236401	247373	1.04641
deoxyhypusine synthase isoform a [Homo sapiens]	DHPS	4503325	1.41076e+08	1.21293e+08	1.13771e+06	978171	0.85977
dehydrogenase/reductase SDR family member 1 [Homo sapiens]	DHRS1	209862901	2.27994e+07	2.46133e+07	219225	236666	1.07956
dehydrogenase/reductase SDR family member 11 precursor [Homo sapiens]	DHRS11	109715829	0	0	0	0	#DIV/0!
dehydrogenase/reductase SDR family member 4 [Homo sapiens]	DHRS4	32483357	1.08424e+08	9.99585e+07	1.00393e+06	925542	0.921921
dehydrogenase/reductase SDR family member 7 precursor [Homo sapiens]	DHRS7	7706318	1.08792e+08	1.31612e+08	884484	1.07002e+06	1.20976
dehydrogenase/reductase SDR family member 7B [Homo sapiens]	DHRS7B	20149619	4.81303e+07	4.66773e+07	407884	395570	0.96981
probable 2-oxoglutarate dehydrogenase E1 component DHKTD1, mitochondrial [Homo sapiens]	DHTKD1	38788380	3.1167e+07	2.74349e+07	104237	91755.5	0.880256
putative pre-mRNA-splicing factor ATP-dependent RNA helicase DHX15 [Homo sapiens]	DHX15	68509926	9.72197e+08	8.59609e+08	3.01925e+06	2.66959e+06	0.884192
putative pre-mRNA-splicing factor ATP-dependent RNA helicase DHX16 isoform 1 [Homo sapiens]	DHX16	255982614	1.91681e+08	1.65813e+08	424074	366843	0.865045
ATP-dependent RNA helicase DHX29 [Homo sapiens]	DHX29	67782362	7.72928e+07	6.70281e+07	130342	113032	0.867197
putative ATP-dependent RNA helicase DHX30 isoform 1 [Homo sapiens]	DHX30	20336294	2.94232e+08	2.57675e+08	557258	488021	0.875754
putative pre-mRNA-splicing factor ATP-dependent RNA helicase DHX32 [Homo sapiens]	DHX32	20336300	1.50031e+07	1.4733e+07	62774.7	61644.6	0.981997
putative ATP-dependent RNA helicase DHX33 isoform 1 [Homo sapiens]	DHX33	20336302	1.82094e+07	1.46546e+07	63227.2	50883.9	0.80478
probable ATP-dependent RNA helicase DHX34 [Homo sapiens]	DHX34	38158022	8.83188e+06	0	20164.1	0	0
probable ATP-dependent RNA helicase DHX36 isoform 1 [Homo sapiens]	DHX36	167830433	2.09104e+08	1.80258e+08	501448	432273	0.862049
probable ATP-dependent RNA helicase DHX37 [Homo sapiens]	DHX37	29029601	5.19297e+07	3.93825e+07	110254	83614.7	0.758381
pre-mRNA-splicing factor ATP-dependent RNA helicase PRP16 [Homo sapiens]	DHX38	17999539	6.38783e+07	5.42846e+07	120072	102039	0.849812
probable ATP-dependent RNA helicase DHX40 isoform 1 [Homo sapiens]	DHX40	261878478	3.02216e+07	2.571e+07	84892	72219.2	0.850718
putative ATP-dependent RNA helicase DHX57 [Homo sapiens]	DHX57	39777586	3.95918e+07	2.34245e+07	70953	41979.3	0.59165
ATP-dependent RNA helicase DHX8 [Homo sapiens]	DHX8	4826690	1.05815e+08	6.27587e+07	205465	121862	0.593101
ATP-dependent RNA helicase A [Homo sapiens]	DHX9	100913206	1.87492e+09	1.64455e+09	4.11166e+06	3.60648e+06	0.877134
diablo homolog, mitochondrial isoform 1 precursor [Homo sapiens]	DIABLO	9845297	1.73587e+08	1.47664e+08	1.84667e+06	1.5709e+06	0.850665
protein diaphanous homolog 1 isoform 1 [Homo sapiens]	DIAPH1	119395758	3.20064e+08	2.97988e+08	649217	604438	0.931026
protein diaphanous homolog 2 isoform 156 [Homo sapiens]	DIAPH2	5803003	2.3113e+07	1.32639e+07	49386.7	28341.7	0.573873
protein diaphanous homolog 3 isoform a [Homo sapiens]	DIAPH3	110225351	5.66088e+07	3.65039e+07	107214	69136.2	0.644846
endoribonuclease Dicer isoform 1 [Homo sapiens]	DICER1	404312696	3.40959e+07	2.86847e+07	45827.9	38554.7	0.841293
death-inducer obliterator 1 isoform c [Homo sapiens]	DIDO1	301129170	8.49632e+07	9.20594e+07	88966.7	96397.2	1.08352
digestive organ expansion factor homolog [Homo sapiens]	DIEXF	75677335	6.69679e+07	5.43253e+07	232528	188630	0.811214
probable dimethyladenosine transferase [Homo sapiens]	DIMT1	7657198	1.18656e+08	1.18065e+08	796352	792380	0.995012
disco-interacting protein 2 homolog A isoform a [Homo sapiens]	DIP2A	45827692	1.36712e+07	7.60826e+06	25317	14089.4	0.556517
disco-interacting protein 2 homolog B [Homo sapiens]	DIP2B	55749758	1.17515e+08	1.23898e+08	218429	230294	1.05432
disrupted in renal carcinoma protein 2 [Homo sapiens]	DIRC2	14249552	3.53526e+07	4.0022e+07	360741	408387	1.13208
exosome complex exonuclease RRP44 isoform a [Homo sapiens]	DIS3	190014623	2.0702e+08	1.91757e+08	524102	485460	0.92627
H/ACA ribonucleoprotein complex subunit 4 isoform 1 [Homo sapiens]	DKC1	4503337	4.03597e+08	3.59304e+08	1.71743e+06	1.52895e+06	0.890254
dihydrolipoyllysine-residue acetyltransferase component of pyruvate dehydrogenase complex, mitochondrial precursor [Homo sapiens]	DLAT	31711992	3.27956e+08	3.2838e+08	1.46409e+06	1.46598e+06	1.00129
dihydrolipoyl dehydrogenase, mitochondrial precursor [Homo sapiens]	DLD	91199540	5.28421e+08	472574402	2.87186e+06	2.56834e+06	0.894313
disks large homolog 1 isoform 2 [Homo sapiens]	DLG1	148539578	3.72656e+07	3.16466e+07	112246	95321.2	0.849218
disks large-associated protein 4 isoform a [Homo sapiens]	DLGAP4	34335253	0	9.66179e+06	0	26326.4	#DIV/0!
disks large-associated protein 5 isoform a [Homo sapiens]	DLGAP5	226371667	2.91051e+07	2.01565e+08	72945	505176	6.92544
dihydrolipoyllysine-residue succinyltransferase component of 2-oxoglutarate dehydrogenase complex, mitochondrial isoform 1 precursor [Homo sapiens]	DLST	19923748	3.79893e+08	3.56464e+08	2.08732e+06	1.95859e+06	0.938326
DNA methyltransferase 1-associated protein 1 [Homo sapiens]	DMAP1	78000213	2.41556e+07	3.43041e+08	104119	1.47862e+06	14.2013
dystrophin Dp427m isoform [Homo sapiens]	DMD	5032283	7.76031e+07	5.73285e+07	49618.4	36655.1	0.73874
protein kintoun isoform 1 [Homo sapiens]	DNAAF2	145580588	5.497e+06	5.59767e+06	17964.1	18293	1.01831
dnaJ homolog subfamily A member 1 [Homo sapiens]	DNAJA1	4504511	7.48573e+08	6.24611e+08	4.18197e+06	3.48944e+06	0.834402
dnaJ homolog subfamily A member 2 [Homo sapiens]	DNAJA2	5031741	3.66566e+08	3.11535e+08	2.1312e+06	1.81125e+06	0.849875
dnaJ homolog subfamily A member 3, mitochondrial isoform 1 [Homo sapiens]	DNAJA3	205360838	1.52678e+08	1.46193e+08	767229	734640	0.957525
dnaJ homolog subfamily A member 4 isoform 1 [Homo sapiens]	DNAJA4	194328758	1.19215e+08	1.09753e+08	581535	535378	0.92063
dnaJ homolog subfamily B member 1 [Homo sapiens]	DNAJB1	5453690	3.19755e+08	3.31547e+08	1.92623e+06	1.99727e+06	1.03688
dnaJ homolog subfamily B member 11 precursor [Homo sapiens]	DNAJB11	7706495	1.60237e+08	1.34517e+08	1.09005e+06	915085	0.83949
dnaJ homolog subfamily B member 12 [Homo sapiens]	DNAJB12	194306642	7.17643e+07	8.11612e+07	394310	445941	1.13094
dnaJ homolog subfamily B member 4 [Homo sapiens]	DNAJB4	6631085	9.12369e+07	7.4359e+07	566689	461857	0.81501
dnaJ homolog subfamily B member 6 isoform a [Homo sapiens]	DNAJB6	17388799	5.77715e+07	4.82363e+07	424791	354679	0.834949
dnaJ homolog subfamily C member 1 precursor [Homo sapiens]	DNAJC1	21361912	2.86303e+07	1.72178e+07	115912	69707.7	0.601383
dnaJ homolog subfamily C member 10 isoform 1 precursor [Homo sapiens]	DNAJC10	24308127	4.06269e+07	3.14657e+07	142550	110406	0.774506
dnaJ homolog subfamily C member 11 [Homo sapiens]	DNAJC11	217035105	1.21645e+08	1.19448e+08	511115	501882	0.981936
dnaJ homolog subfamily C member 13 [Homo sapiens]	DNAJC13	112421122	5.34245e+07	3.60304e+07	63074.9	42538.9	0.674418
dnaJ homolog subfamily C member 15 [Homo sapiens]	DNAJC15	66472920	0	10398559	0	133315	#DIV/0!
dnaJ homolog subfamily C member 16 precursor [Homo sapiens]	DNAJC16	56687498	0	3.10096e+06	0	9907.21	#DIV/0!
dnaJ homolog subfamily C member 17 [Homo sapiens]	DNAJC17	8922563	6.2206e+07	8.05336e+07	398756	516241	1.29463
dnaJ homolog subfamily C member 2 isoform 1 [Homo sapiens]	DNAJC2	94538370	1.11592e+08	1.02355e+08	333110	305536	0.917223
dnaJ homolog subfamily C member 21 isoform 2 [Homo sapiens]	DNAJC21	68077166	0	8.8284e+07	0	380535	#DIV/0!
dnaJ homolog subfamily C member 21 isoform 1 [Homo sapiens]	DNAJC21	68077168	0	0	0	0	#DIV/0!
dnaJ homolog subfamily C member 3 precursor [Homo sapiens]	DNAJC3	5453980	5.52687e+07	4.01028e+07	237205	172115	0.725596
dnaJ homolog subfamily C member 5 [Homo sapiens]	DNAJC5	45504382	7.17054e+07	6.10798e+07	1.21535e+06	1.03525e+06	0.851816
dnaJ homolog subfamily C member 7 isoform 1 [Homo sapiens]	DNAJC7	262206280	2.92346e+08	2.8007e+08	1.2232e+06	1.17184e+06	0.958009
dnaJ homolog subfamily C member 8 [Homo sapiens]	DNAJC8	112293277	1.39268e+08	9.79949e+07	980759	690105	0.703644
dnaJ homolog subfamily C member 9 [Homo sapiens]	DNAJC9	27597059	2.18229e+08	1.81827e+08	1.67868e+06	1.39867e+06	0.833192
deoxyribonuclease-2-alpha precursor [Homo sapiens]	DNASE2	4503349	8.57903e+07	8.41557e+07	893649	876622	0.980946
DNL-type zinc finger protein [Homo sapiens]	DNLZ	124249392	0	0	0	0	#DIV/0!
dynamin-1-like protein isoform 1 [Homo sapiens]	DNM1L	171460914	4.65911e+07	6.9482e+07	147908	220578	1.49132
dynamin-1-like protein isoform 4 [Homo sapiens]	DNM1L	510937022	5.33129e+07	6.87993e+07	175950	227060	1.29048
dynamin-2 isoform 1 [Homo sapiens]	DNM2	56549121	2.9965e+08	1.791e+08	801203	478876	0.597696
dynamin-2 isoform 2 [Homo sapiens]	DNM2	56549123	0	1.47438e+07	0	39212.3	#DIV/0!
dynamin-binding protein [Homo sapiens]	DNMBP	39930351	1.81705e+07	5.92036e+06	30902.1	10068.6	0.325823
DNA (cytosine-5)-methyltransferase 1 isoform a [Homo sapiens]	DNMT1	195927037	2.60193e+08	2.07153e+08	349252	278058	0.796152
aspartyl aminopeptidase [Homo sapiens]	DNPEP	156416028	5.34377e+07	6.84098e+07	331911	424906	1.28018
2'-deoxynucleoside 5'-phosphate N-hydrolase 1 isoform 1 [Homo sapiens]	DNPH1	5454002	6.91866e+08	7.12655e+08	1.03264e+07	1.06366e+07	1.03005
deoxynucleotidyltransferase terminal-interacting protein 1 [Homo sapiens]	DNTTIP1	16418441	2.73218e+07	0	171835	0	0
deoxynucleotidyltransferase terminal-interacting protein 2 [Homo sapiens]	DNTTIP2	54633315	1.05626e+08	9.83586e+07	350915	326773	0.931201
dedicator of cytokinesis protein 1 [Homo sapiens]	DOCK1	4503355	0	1.43595e+07	0	17771.6	#DIV/0!
dedicator of cytokinesis protein 2 [Homo sapiens]	DOCK2	31377468	1.03722e+10	1.96069e+10	1.41697e+07	2.67854e+07	1.89033
dedicator of cytokinesis protein 5 [Homo sapiens]	DOCK5	117553586	4.62356e+07	2.59072e+07	59658.8	33428.6	0.56033
dedicator of cytokinesis protein 7 isoform 1 [Homo sapiens]	DOCK7	431822375	1.40867e+07	0	17455.7	0	0
deoxyhypusine hydroxylase [Homo sapiens]	DOHH	223633884	1.05881e+08	9.07058e+07	1.13851e+06	975331	0.856676
dolichyldiphosphatase 1 isoform a [Homo sapiens]	DOLPP1	30794376	5.7713e+07	5.86824e+07	946115	962006	1.0168
decapping and exoribonuclease protein [Homo sapiens]	DOM3Z	20631980	0	1.13858e+07	0	79620.7	#DIV/0!
protein dopey-1 isoform b [Homo sapiens]	DOPEY1	315709510	0	0	0	0	#DIV/0!
UDP-N-acetylglucosamine--dolichyl-phosphate N-acetylglucosaminephosphotransferase [Homo sapiens]	DPAGT1	42794009	0	8.47134e+06	0	90120.7	#DIV/0!
protein DPCD [Homo sapiens]	DPCD	39930355	2.0547e+07	2.11356e+07	205470	211356	1.02865
zinc finger protein ubi-d4 [Homo sapiens]	DPF2	5454004	6.57877e+07	5.60327e+07	398713	339592	0.85172
diphthamide biosynthesis protein 1 [Homo sapiens]	DPH1	116686106	2.21267e+07	2.28313e+07	133293	137538	1.03184
diphthamide biosynthesis protein 2 isoform a [Homo sapiens]	DPH2	21536476	3.42332e+07	3.47084e+07	236091	239368	1.01388
DPH3 homolog isoform 1 [Homo sapiens]	DPH3	45592952	1.68123e+07	0	934016	0	0
diphthine synthase isoform a [Homo sapiens]	DPH5	117190326	3.85236e+07	4.11856e+07	381422	407778	1.0691
dolichol-phosphate mannosyltransferase [Homo sapiens]	DPM1	4503363	2.23991e+08	2.60418e+08	1.86659e+06	2.17015e+06	1.16263
dolichol-phosphate mannosyltransferase subunit 3 isoform 1 [Homo sapiens]	DPM3	19424120	0	0	0	0	#DIV/0!
dipeptidyl peptidase 3 isoform 1 [Homo sapiens]	DPP3	86792661	3.45299e+08	2.84329e+08	1.32807e+06	1.09357e+06	0.823429
dipeptidyl peptidase 2 preproprotein [Homo sapiens]	DPP7	62420888	1.59645e+07	3.02037e+07	96171.4	181950	1.89193
dipeptidyl peptidase 9 [Homo sapiens]	DPP9	194394146	6.64846e+07	5.55427e+07	215160	179750	0.835423
protein dpy-30 homolog [Homo sapiens]	DPY30	14211889	3.46473e+08	301235311	9.36413e+06	8.14149e+06	0.869434
dihydropyrimidinase-related protein 2 isoform 1 [Homo sapiens]	DPYSL2	308818195	2.24494e+08	2.02002e+08	920056	827877	0.899812
dihydropyrimidinase-related protein 3 isoform 1 [Homo sapiens]	DPYSL3	308818200	3.77309e+07	1.41459e+07	156560	58696.9	0.374916
protein Dr1 [Homo sapiens]	DR1	4503381	1.90532e+08	1.85905e+08	3.40236e+06	3.31973e+06	0.975714
dr1-associated corepressor [Homo sapiens]	DRAP1	18426973	1.59881e+08	1.5507e+08	2.22056e+06	2.15375e+06	0.96991
developmentally-regulated GTP-binding protein 1 [Homo sapiens]	DRG1	4758796	4.28006e+08	3.18098e+08	2.60979e+06	1.93962e+06	0.743211
developmentally-regulated GTP-binding protein 2 [Homo sapiens]	DRG2	4557537	1.43062e+08	134516640	899762	846017	0.940267
ribonuclease 3 isoform 1 [Homo sapiens]	DROSHA	155030234	1.61466e+07	1.55995e+07	30124.2	29103.5	0.966118
desmocollin-1 isoform Dsc1a preproprotein [Homo sapiens]	DSC1	13435361	3.45251e+07	3.30032e+07	112827	107854	0.955919
sister chromatid cohesion protein DCC1 [Homo sapiens]	DSCC1	223555955	1.06288e+07	0	78153.2	0	0
Down syndrome critical region protein 3 [Homo sapiens]	DSCR3	5174425	2.41217e+07	1.41849e+07	231940	136394	0.588057
desmoglein-1 preproprotein [Homo sapiens]	DSG1	119703744	9.46336e+07	6.5631e+07	330887	229479	0.693527
desmoglein-2 preproprotein [Homo sapiens]	DSG2	116534898	1.59254e+08	1.50285e+08	448604	423337	0.943678
kinetochore-associated protein DSN1 homolog isoform 1 [Homo sapiens]	DSN1	223972618	2.39579e+07	5.41362e+06	160791	36333	0.225964
desmoplakin isoform I [Homo sapiens]	DSP	58530840	4.26283e+08	417281261	299566	293241	0.978883
bullous pemphigoid antigen 1 isoform 2 [Homo sapiens]	DST	221316618	4.75471e+07	3.32404e+07	18965.7	13259	0.699104
destrin isoform a [Homo sapiens]	DSTN	5802966	9.47206e+08	8.90953e+08	1.16939e+07	1.09994e+07	0.940611
D-tyrosyl-tRNA(Tyr) deacylase 1 [Homo sapiens]	DTD1	30795227	8.47824e+07	4.63059e+07	901940	492616	0.546174
denticleless protein homolog [Homo sapiens]	DTL	188219762	4.53316e+07	0	167275	0	0
dysbindin isoform a [Homo sapiens]	DTNBP1	19549327	1.58905e+07	5.51934e+06	149911	52069.3	0.347335
E3 ubiquitin-protein ligase DTX3L [Homo sapiens]	DTX3L	19923717	2.51986e+07	1.70615e+07	77296.3	52336	0.677082
thymidylate kinase isoform 1 [Homo sapiens]	DTYMK	42544174	1.97051e+08	2.07633e+08	1.89472e+06	1.99647e+06	1.0537
tRNA-dihydrouridine(16/17) synthase [NAD(P)(+)]-like [Homo sapiens]	DUS1L	40807366	1.06476e+07	9.75403e+06	52451.2	48049.4	0.916079
tRNA-dihydrouridine(20) synthase [NAD(P)+]-like isoform 1 [Homo sapiens]	DUS2L	419635745	2.65054e+07	2.67209e+07	126820	127851	1.00813
tRNA-dihydrouridine(47) synthase [NAD(P)(+)]-like isoform 1 [Homo sapiens]	DUS3L	239788462	7.91126e+07	9.32127e+07	288732	340192	1.17823
dual specificity protein phosphatase 12 [Homo sapiens]	DUSP12	6005956	1.13389e+08	9.4723e+07	914430	763895	0.835379
dual specificity protein phosphatase 3 [Homo sapiens]	DUSP3	4758208	2.15888e+08	2.06605e+08	3.27104e+06	3.13038e+06	0.957
dual specificity protein phosphatase 9 [Homo sapiens]	DUSP9	4503421	6.08682e+07	3.36045e+07	490873	271004	0.552085
deoxyuridine 5'-triphosphate nucleotidohydrolase, mitochondrial isoform 2 [Homo sapiens]	DUT	4503423	5.91678e+08	9.64573e+07	8.45254e+06	1.37796e+06	0.163023
deoxyuridine 5'-triphosphate nucleotidohydrolase, mitochondrial isoform 1 precursor [Homo sapiens]	DUT	70906441	1.87038e+07	3.94722e+08	171594	3.6213e+06	21.1039
segment polarity protein dishevelled homolog DVL-1 [Homo sapiens]	DVL1	32479521	0	2.03313e+06	0	9412.66	#DIV/0!
cytoplasmic dynein 1 heavy chain 1 [Homo sapiens]	DYNC1H1	33350932	7.09539e+08	6.50933e+08	371486	340802	0.917403
cytoplasmic dynein 1 intermediate chain 2 isoform 3 [Homo sapiens]	DYNC1I2	422398896	3.26281e+08	1.55423e+08	1.63141e+06	777116	0.476347
cytoplasmic dynein 1 light intermediate chain 1 [Homo sapiens]	DYNC1LI1	166795297	3.71926e+08	3.48828e+08	1.77107e+06	1.66108e+06	0.937896
cytoplasmic dynein 1 light intermediate chain 2 [Homo sapiens]	DYNC1LI2	5453634	1.53547e+08	1.40666e+08	756389	692934	0.916107
dynein light chain 1, cytoplasmic [Homo sapiens]	DYNLL1	83267868	1.227e+09	1.00592e+09	3.50572e+07	2.87405e+07	0.819817
dynein light chain 2, cytoplasmic [Homo sapiens]	DYNLL2	18087855	1.19304e+08	1.42508e+08	3.40868e+06	4.07165e+06	1.19449
dynein light chain roadblock-type 1 [Homo sapiens]	DYNLRB1	7661822	6.18353e+08	5.18381e+08	1.62724e+07	1.36416e+07	0.838326
dynein light chain Tctex-type 1 [Homo sapiens]	DYNLT1	5730085	7.58393e+07	7.33822e+07	2.52798e+06	2.44607e+06	0.967601
dynein light chain Tctex-type 3 [Homo sapiens]	DYNLT3	5730087	1.34476e+08	1.70986e+08	4.80272e+06	6.10666e+06	1.2715
dual specificity tyrosine-phosphorylation-regulated kinase 1A isoform 1 [Homo sapiens]	DYRK1A	18765758	0	1.28809e+07	0	51114.5	#DIV/0!
transcription factor E2F4 [Homo sapiens]	E2F4	12669915	0	0	0	0	#DIV/0!
ELL-associated factor 1 [Homo sapiens]	EAF1	38569495	0	1.90996e+07	0	196903	#DIV/0!
probable glutamate--tRNA ligase, mitochondrial [Homo sapiens]	EARS2	134288884	3.0636e+07	1.73515e+07	148000	83823.5	0.566375
probable rRNA-processing protein EBP2 isoform 1 [Homo sapiens]	EBNA1BP2	237649012	4.95387e+08	4.8289e+08	2.51465e+06	2.45122e+06	0.974774
3-beta-hydroxysteroid-Delta(8),Delta(7)-isomerase [Homo sapiens]	EBP	5729810	1.08768e+09	9.93715e+08	2.01422e+07	1.84021e+07	0.913611
protein SGT1 isoform 2 [Homo sapiens]	ECD	209364547	1.31547e+08	89351851	574440	390183	0.67924
endothelin-converting enzyme 1 isoform 1 [Homo sapiens]	ECE1	4503443	4.36083e+07	3.40106e+07	162718	126905	0.779911
endothelin-converting enzyme 2 isoform A [Homo sapiens]	ECE2	153945761	1.94784e+07	1.85194e+07	68106.2	64753.3	0.950769
delta(3,5)-Delta(2,4)-dienoyl-CoA isomerase, mitochondrial precursor [Homo sapiens]	ECH1	70995211	4.85053e+08	4.12108e+08	3.7601e+06	3.19464e+06	0.849615
ethylmalonyl-CoA decarboxylase isoform 5 [Homo sapiens]	ECHDC1	213417737	5.84508e+07	3.08348e+07	495346	261312	0.527535
enoyl-CoA hydratase domain-containing protein 3, mitochondrial precursor [Homo sapiens]	ECHDC3	31542718	4.37253e+07	1.47622e+07	376942	127261	0.337613
enoyl-CoA hydratase, mitochondrial [Homo sapiens]	ECHS1	194097323	6.24032e+08	5.84712e+08	5.20027e+06	4.8726e+06	0.936991
enoyl-CoA delta isomerase 1, mitochondrial isoform 1 precursor [Homo sapiens]	ECI1	62530384	4.02724e+08	4.1187e+08	3.56393e+06	3.64487e+06	1.02271
enoyl-CoA delta isomerase 2, mitochondrial isoform 2 [Homo sapiens]	ECI2	260274832	4.56002e+08	3.97518e+08	2.90447e+06	2.53196e+06	0.871745
evolutionarily conserved signaling intermediate in Toll pathway, mitochondrial isoform 1 precursor [Homo sapiens]	ECSIT	20149633	1.08704e+08	1.42064e+08	710481	928525	1.3069
enhancer of mRNA-decapping protein 3 [Homo sapiens]	EDC3	215598561	1.0918e+08	1.01907e+08	603206	563024	0.933386
enhancer of mRNA-decapping protein 4 [Homo sapiens]	EDC4	45827771	1.66052e+08	1.44361e+08	397254	345361	0.869372
ER degradation-enhancing alpha-mannosidase-like protein 3 precursor [Homo sapiens]	EDEM3	163310725	8.25459e+06	0	26205	0	0
endothelial differentiation-related factor 1 isoform alpha [Homo sapiens]	EDF1	4503453	6.53593e+08	5.34736e+08	7.02789e+06	5.74985e+06	0.818148
early endosome antigen 1 [Homo sapiens]	EEA1	55770888	1.35711e+08	1.35602e+08	187966	187814	0.999192
polycomb protein EED isoform a [Homo sapiens]	EED	24041020	5.14251e+07	5.83779e+07	293858	333588	1.1352
elongation factor 1-alpha 1 [Homo sapiens]	EEF1A1	4503471	2.49086e+10	2.64639e+10	1.27085e+08	1.3502e+08	1.06244
elongation factor 1-alpha 2 [Homo sapiens]	EEF1A2	4503475	7.36356e+08	7.31246e+08	3.75692e+06	3.73085e+06	0.993061
elongation factor 1-beta [Homo sapiens]	EEF1B2	83376130	5.23801e+09	5091165973	6.0207e+07	5.85191e+07	0.971966
elongation factor 1-delta isoform 2 [Homo sapiens]	EEF1D	194239731	0	2.04217e+09	0	1.71611e+07	#DIV/0!
elongation factor 1-delta isoform 4 [Homo sapiens]	EEF1D	194239729	2.44164e+08	1.78223e+08	2.2819e+06	1.66564e+06	0.729934
elongation factor 1-delta isoform 5 [Homo sapiens]	EEF1D	304555588	1.98471e+08	1.82204e+08	1.78802e+06	1.64147e+06	0.918038
eukaryotic translation elongation factor 1 epsilon-1 isoform 1 [Homo sapiens]	EEF1E1	4758862	6.03495e+08	5.21941e+08	9.00739e+06	7.79017e+06	0.864864
elongation factor 1-gamma [Homo sapiens]	EEF1G	4503481	5.18542e+09	4.69959e+09	3.10504e+07	2.81413e+07	0.906309
elongation factor 2 [Homo sapiens]	EEF2	4503483	8.45123e+09	8033894190	2.39412e+07	2.27589e+07	0.950618
selenocysteine-specific elongation factor [Homo sapiens]	EEFSEC	54607086	5.34856e+07	48193512	237714	214193	0.901056
EF-hand domain-containing protein D2 [Homo sapiens]	EFHD2	20149675	3.26474e+08	3.02505e+08	2.86381e+06	2.65356e+06	0.926583
protein EFR3 homolog A [Homo sapiens]	EFR3A	154146218	0	5.92281e+06	0	18743.1	#DIV/0!
elongation factor Tu GTP-binding domain-containing protein 1 isoform 1 [Homo sapiens]	EFTUD1	94966754	1.09852e+08	9.89691e+07	263433	237336	0.900934
116 kDa U5 small nuclear ribonucleoprotein component isoform a [Homo sapiens]	EFTUD2	385298678	8.44001e+08	7.81189e+08	2.52695e+06	2.33889e+06	0.925578
epidermal growth factor receptor isoform a precursor [Homo sapiens]	EGFR	29725609	2.75553e+08	2.90808e+08	662387	699058	1.05536
egl nine homolog 1 [Homo sapiens]	EGLN1	13489073	7.3413e+07	4.38971e+07	378417	226273	0.597947
EH domain-binding protein 1 isoform 1 [Homo sapiens]	EHBP1	217330568	9.76112e+06	9.44295e+06	17779.8	17200.3	0.967404
EH domain-binding protein 1-like protein 1 [Homo sapiens]	EHBP1L1	150378549	3.6135e+07	2.65979e+07	67542.1	49715.7	0.736069
EH domain-containing protein 1 [Homo sapiens]	EHD1	30240932	2.58766e+08	2.30599e+08	1.14498e+06	1.02035e+06	0.891148
EH domain-containing protein 2 [Homo sapiens]	EHD2	21361462	8.84344e+07	1.13214e+08	394797	505421	1.28021
EH domain-containing protein 4 [Homo sapiens]	EHD4	21264315	5.22054e+07	7.01034e+07	230997	310192	1.34284
histone-lysine N-methyltransferase EHMT1 isoform 1 [Homo sapiens]	EHMT1	224465233	2.6813e+07	1.48796e+07	58929.6	32702.4	0.554941
histone-lysine N-methyltransferase EHMT2 isoform a [Homo sapiens]	EHMT2	156142197	2.70248e+07	1.75015e+07	63737.6	41277.2	0.647611
etoposide-induced protein 2.4 homolog isoform 1 [Homo sapiens]	EI24	55956766	4.03667e+07	4.73708e+07	360417	422953	1.17351
eukaryotic translation initiation factor 1 [Homo sapiens]	EIF1	5032133	4.44534e+08	4.71223e+08	9.66378e+06	1.0244e+07	1.06004
probable RNA-binding protein EIF1AD [Homo sapiens]	EIF1AD	335334951	9.46471e+07	6.9186e+07	1.41264e+06	1.03263e+06	0.730989
eukaryotic translation initiation factor 1b [Homo sapiens]	EIF1B	5031711	6.82275e+07	5.10285e+07	1.48321e+06	1.10931e+06	0.747916
eukaryotic translation initiation factor 2A [Homo sapiens]	EIF2A	54873624	5.04069e+08	5.28835e+08	2.27058e+06	2.38214e+06	1.04913
interferon-induced, double-stranded RNA-activated protein kinase isoform a [Homo sapiens]	EIF2AK2	208431827	3.23209e+08	3.00276e+08	1.33008e+06	1.2357e+06	0.929045
eukaryotic translation initiation factor 2-alpha kinase 4 [Homo sapiens]	EIF2AK4	65287717	1.98513e+07	1.96901e+07	31163.8	30910.7	0.991879
translation initiation factor eIF-2B subunit alpha [Homo sapiens]	EIF2B1	4503503	3.4594e+08	2.93115e+08	2.78984e+06	2.36383e+06	0.847298
translation initiation factor eIF-2B subunit beta [Homo sapiens]	EIF2B2	7657058	1.49988e+08	1.1331e+08	1.30424e+06	985303	0.755461
translation initiation factor eIF-2B subunit gamma isoform 1 [Homo sapiens]	EIF2B3	9966779	1.18049e+08	1.1523e+08	638101	622865	0.976122
translation initiation factor eIF-2B subunit delta isoform 2 [Homo sapiens]	EIF2B4	78000158	5.47244e+07	7.98576e+07	254532	371431	1.45927
translation initiation factor eIF-2B subunit delta isoform 1 [Homo sapiens]	EIF2B4	187607323	1.22416e+07	0	55643.8	0	0
translation initiation factor eIF-2B subunit epsilon [Homo sapiens]	EIF2B5	83267879	5.18772e+07	5.43098e+07	230565	241377	1.04689
protein argonaute-1 [Homo sapiens]	EIF2C1	6912352	2.33363e+07	1.85225e+07	64464.8	51167.3	0.793724
protein argonaute-2 isoform 1 [Homo sapiens]	EIF2C2	29171734	4.85403e+07	5.92956e+07	133353	162900	1.22157
protein argonaute-3 isoform a [Homo sapiens]	EIF2C3	29294647	0	0	0	0	#DIV/0!
eukaryotic translation initiation factor 2D isoform 1 [Homo sapiens]	EIF2D	56699485	1.2665e+08	9.43299e+07	597405	444952	0.744808
eukaryotic translation initiation factor 2 subunit 1 [Homo sapiens]	EIF2S1	4758256	1.23987e+09	1.03165e+09	8.26579e+06	6.87764e+06	0.83206
eukaryotic translation initiation factor 2 subunit 2 [Homo sapiens]	EIF2S2	29826335	6.15815e+08	5.71428e+08	3.973e+06	3.68663e+06	0.927921
eukaryotic translation initiation factor 2 subunit 3 [Homo sapiens]	EIF2S3	4503507	1.98662e+09	1.74577e+09	1.05671e+07	9.286e+06	0.878763
eukaryotic translation initiation factor 3 subunit A [Homo sapiens]	EIF3A	4503509	8.12178e+08	7.37306e+08	1.01017e+06	917047	0.907813
eukaryotic translation initiation factor 3 subunit B [Homo sapiens]	EIF3B	83367072	1291988847	1.12074e+09	4.10155e+06	3.5579e+06	0.867452
eukaryotic translation initiation factor 3 subunit C [Homo sapiens]	EIF3C	389616156	8.55498e+08	7.52956e+08	2.18797e+06	1.92572e+06	0.880138
eukaryotic translation initiation factor 3 subunit D [Homo sapiens]	EIF3D	4503523	7.64061e+08	6.55009e+08	3.25132e+06	2.78727e+06	0.857273
eukaryotic translation initiation factor 3 subunit E [Homo sapiens]	EIF3E	4503521	6.78395e+08	5.84328e+08	3.87654e+06	3.33902e+06	0.861339
eukaryotic translation initiation factor 3 subunit F [Homo sapiens]	EIF3F	4503519	1.03165e+09	1.01693e+09	1.22816e+07	1.21063e+07	0.98573
eukaryotic translation initiation factor 3 subunit G [Homo sapiens]	EIF3G	49472822	7.07139e+08	579198651	4.81047e+06	3.94013e+06	0.819074
eukaryotic translation initiation factor 3 subunit H [Homo sapiens]	EIF3H	4503515	4.45431e+08	3.85854e+08	3.32411e+06	2.87951e+06	0.866248
eukaryotic translation initiation factor 3 subunit I [Homo sapiens]	EIF3I	4503513	8.83612e+08	7.86177e+08	7.8894e+06	7.01943e+06	0.88973
eukaryotic translation initiation factor 3 subunit J [Homo sapiens]	EIF3J	83281438	8.88653e+08	7.92993e+08	7.46768e+06	6.66381e+06	0.892353
eukaryotic translation initiation factor 3 subunit K [Homo sapiens]	EIF3K	10801345	7.11108e+08	6.40046e+08	1.01587e+07	9.14351e+06	0.900068
eukaryotic translation initiation factor 3 subunit L isoform 1 [Homo sapiens]	EIF3L	7705433	6.32033e+08	5.8042e+08	3.02408e+06	2.77713e+06	0.918337
eukaryotic translation initiation factor 3 subunit M [Homo sapiens]	EIF3M	23397429	666378964	6.41054e+08	4.53319e+06	4.36091e+06	0.961996
eukaryotic initiation factor 4A-I isoform 1 [Homo sapiens]	EIF4A1	4503529	6.24157e+09	6298362676	3.80583e+07	3.84047e+07	1.0091
eukaryotic initiation factor 4A-II [Homo sapiens]	EIF4A2	83700235	8.34703e+07	7.23011e+07	508965	440860	0.866189
eukaryotic initiation factor 4A-III [Homo sapiens]	EIF4A3	7661920	1.86337e+09	1.63471e+09	1.0709e+07	9.39488e+06	0.877287
eukaryotic translation initiation factor 4B [Homo sapiens]	EIF4B	50053795	7.41063e+08	6.96917e+08	2.23886e+06	2.10549e+06	0.940428
eukaryotic translation initiation factor 4E isoform 2 [Homo sapiens]	EIF4E	194578909	3.18204e+08	3.14623e+08	3.24698e+06	3.21044e+06	0.988747
eukaryotic translation initiation factor 4E type 2 [Homo sapiens]	EIF4E2	4757702	5.49631e+07	2.99529e+07	499664	272299	0.544963
eukaryotic translation initiation factor 4E-binding protein 1 [Homo sapiens]	EIF4EBP1	4758258	0	0	0	0	#DIV/0!
eukaryotic translation initiation factor 4E-binding protein 2 [Homo sapiens]	EIF4EBP2	4758260	2.27273e+07	1.55559e+07	688706	471391	0.684458
eukaryotic translation initiation factor 4E transporter isoform a [Homo sapiens]	EIF4ENIF1	256818796	5.3874e+06	0	14328.2	0	0
eukaryotic translation initiation factor 4 gamma 1 isoform 6 [Homo sapiens]	EIF4G1	302699247	0	4.68393e+08	0	780655	#DIV/0!
eukaryotic translation initiation factor 4 gamma 1 isoform 2 [Homo sapiens]	EIF4G1	38201627	7.05911e+08	0	1.21919e+06	0	0
eukaryotic translation initiation factor 4 gamma 2 isoform 1 [Homo sapiens]	EIF4G2	289577116	3.62745e+08	3.1948e+08	957112	842954	0.880727
eukaryotic translation initiation factor 4 gamma 3 isoform 1 [Homo sapiens]	EIF4G3	311771714	2.33285e+08	1.7406e+08	355076	264932	0.746129
eukaryotic translation initiation factor 4H isoform 1 [Homo sapiens]	EIF4H	11559923	1.06748e+09	8.00202e+08	8.33969e+06	6.25158e+06	0.749617
eukaryotic translation initiation factor 5 [Homo sapiens]	EIF5	37537716	6.58468e+08	6.17969e+08	3.34248e+06	3.1369e+06	0.938494
eukaryotic translation initiation factor 5A-1 isoform B [Homo sapiens]	EIF5A	219555712	6954410890	7.18459e+09	1.17871e+08	1.21773e+08	1.0331
eukaryotic translation initiation factor 5B [Homo sapiens]	EIF5B	84043963	5.66743e+08	5.06237e+08	1.01204e+06	903995	0.89324
eukaryotic translation initiation factor 6 isoform a [Homo sapiens]	EIF6	392494084	1.00046e+09	9.60542e+08	1.72493e+07	1.65611e+07	0.9601
zinc phosphodiesterase ELAC protein 2 isoform 1 [Homo sapiens]	ELAC2	145553959	3.07451e+08	2.56798e+08	991776	828381	0.835251
ELAV-like protein 1 [Homo sapiens]	ELAVL1	38201714	7.14059e+08	5.95468e+08	5.66713e+06	4.72594e+06	0.833921
RNA polymerase II elongation factor ELL [Homo sapiens]	ELL	5729812	5.91782e+06	3.86011e+06	21597.9	14088	0.652287
engulfment and cell motility protein 1 isoform 1 [Homo sapiens]	ELMO1	330688436	2.10767e+07	3.55076e+07	73694.8	124153	1.68469
engulfment and cell motility protein 2 [Homo sapiens]	ELMO2	33469947	4.77675e+06	0	17370	0	0
transcription elongation factor 1 homolog [Homo sapiens]	ELOF1	14150203	8.15041e+07	9.28139e+07	3.88115e+06	4.41971e+06	1.13876
elongation of very long chain fatty acids protein 1 isoform 1 [Homo sapiens]	ELOVL1	373938448	2.71449e+08	8.49617e+07	3.87784e+06	1.21374e+06	0.312993
elongation of very long chain fatty acids protein 5 isoform 2 [Homo sapiens]	ELOVL5	338827646	5.08912e+08	3.70682e+08	5.24651e+06	3.82146e+06	0.728381
elongator complex protein 2 isoform 1 [Homo sapiens]	ELP2	338968885	7.52407e+07	5.77562e+07	272611	209262	0.767619
elongator complex protein 3 [Homo sapiens]	ELP3	23510283	8.43661e+07	7.52793e+07	352996	314976	0.892293
elongator complex protein 4 [Homo sapiens]	ELP4	91208435	3.58557e+07	1.99928e+07	219974	122655	0.557591
elongator complex protein 5 isoform 1 [Homo sapiens]	ELP5	44662830	3.10651e+07	1.53313e+07	353012	174219	0.493522
elongator complex protein 6 [Homo sapiens]	ELP6	89145415	2.47775e+07	2.36655e+07	252832	241485	0.95512
ER membrane protein complex subunit 1 isoform 1 precursor [Homo sapiens]	EMC1	22095331	1.65847e+08	1.61269e+08	482113	468805	0.972397
ER membrane protein complex subunit 10 isoform 2 precursor [Homo sapiens]	EMC10	45580696	1.10584e+08	1.05197e+08	1.45505e+06	1.38418e+06	0.951289
ER membrane protein complex subunit 2 [Homo sapiens]	EMC2	7661910	1.25962e+08	1.17852e+08	1.02408e+06	958149	0.93562
ER membrane protein complex subunit 3 [Homo sapiens]	EMC3	8923857	8.78593e+07	9.75873e+07	987184	1.09649e+06	1.11072
ER membrane protein complex subunit 4 [Homo sapiens]	EMC4	7705997	1.08131e+08	6.02631e+07	1.86432e+06	1.03902e+06	0.557318
chromosome 15 open reading frame 24 precursor [Homo sapiens]	EMC7	9910346	1.22455e+08	1.29312e+08	1.40753e+06	1.48635e+06	1.05599
ER membrane protein complex subunit 8 isoform 1 [Homo sapiens]	EMC8	5174615	6.10111e+07	6.80775e+07	897223	1.00114e+06	1.11582
ER membrane protein complex subunit 9 [Homo sapiens]	EMC9	31542298	0	1.3981e+07	0	254199	#DIV/0!
emerin [Homo sapiens]	EMD	4557553	4.11386e+08	3.52191e+08	4.62232e+06	3.9572e+06	0.856108
ribosomal RNA small subunit methyltransferase NEP1 [Homo sapiens]	EMG1	194328699	3.15858e+08	2.9296e+08	3.00817e+06	2.7901e+06	0.927506
echinoderm microtubule-associated protein-like 2 isoform 1 [Homo sapiens]	EML2	300795584	6.43371e+07	5.74851e+07	220333	196867	0.893499
echinoderm microtubule-associated protein-like 3 [Homo sapiens]	EML3	110227615	5.02419e+07	4.05866e+07	170312	137582	0.807823
echinoderm microtubule-associated protein-like 4 isoform a [Homo sapiens]	EML4	19923497	1.71436e+08	1.33949e+08	480214	375208	0.781335
epithelial membrane protein 3 [Homo sapiens]	EMP3	4503563	8.158e+07	8.86006e+07	2.14684e+06	2.3316e+06	1.08606
EGF-like module-containing mucin-like hormone receptor-like 2 isoform a precursor [Homo sapiens]	EMR2	23397681	1.24364e+07	0	60079.2	0	0
protein enabled homolog isoform a [Homo sapiens]	ENAH	56549694	1.20915e+08	1.09968e+08	523440	476052	0.909467
endoglin isoform 1 precursor [Homo sapiens]	ENG	168693647	5.00376e+07	4.11585e+07	306979	252506	0.822551
alpha-enolase isoform 1 [Homo sapiens]	ENO1	4503571	2.57496e+10	2.70842e+10	1.45478e+08	1.53018e+08	1.05183
gamma-enolase [Homo sapiens]	ENO2	5803011	1.32633e+08	1.29244e+08	872586	850288	0.974446
beta-enolase isoform 1 [Homo sapiens]	ENO3	301897477	8.26534e+09	8.56141e+09	4.89073e+07	5.06592e+07	1.03582
enolase-phosphatase E1 [Homo sapiens]	ENOPH1	10864017	1.82776e+08	1.76543e+08	2.31361e+06	2.23472e+06	0.965901
mitochondrial enolase superfamily member 1 isoform rTSbeta [Homo sapiens]	ENOSF1	42544119	0	5.12886e+07	0	299933	#DIV/0!
mitochondrial enolase superfamily member 1 isoform rTSgamma [Homo sapiens]	ENOSF1	42544117	0	0	0	0	#DIV/0!
alpha-endosulfine isoform 1 [Homo sapiens]	ENSA	46389550	3.75346e+08	5.15772e+08	5.5198e+06	7.58489e+06	1.37412
AP-4 complex accessory subunit tepsin [Homo sapiens]	ENTHD2	21389577	1.95281e+07	0	122818	0	0
enhancer of yellow 2 transcription factor homolog isoform 1 [Homo sapiens]	ENY2	9910186	1.54946e+08	1.66682e+08	2.58243e+06	2.77804e+06	1.07575
E1A-binding protein p400 [Homo sapiens]	EP400	331284125	1.3065e+07	1.06276e+07	13290.9	10811.4	0.813445
protein 4.1 isoform 1 [Homo sapiens]	EPB41	260436831	5.63025e+07	3.84109e+07	149741	102157	0.682222
band 4.1-like protein 1 isoform a [Homo sapiens]	EPB41L1	30061489	1.87233e+06	0	4863.18	0	0
band 4.1-like protein 2 isoform a [Homo sapiens]	EPB41L2	4503579	8.62881e+07	8.68238e+07	190903	192088	1.00621
epithelial cell adhesion molecule precursor [Homo sapiens]	EPCAM	218505670	8.01624e+06	8.49223e+06	65706.8	69608.4	1.05938
mammalian ependymin-related protein 1 isoform 1 precursor [Homo sapiens]	EPDR1	345110632	7.28767e+07	8.26525e+07	958903	1.08753e+06	1.13414
ephrin type-A receptor 2 precursor [Homo sapiens]	EPHA2	32967311	4.55574e+07	6.87742e+07	134785	203474	1.50962
epoxide hydrolase 1 precursor [Homo sapiens]	EPHX1	209862837	2.94e+08	2.87532e+08	1.67046e+06	1.6337e+06	0.977997
epoxide hydrolase 4 [Homo sapiens]	EPHX4	218777837	0	1.04622e+07	0	79259.3	#DIV/0!
EPM2A-interacting protein 1 [Homo sapiens]	EPM2AIP1	7662294	2.19519e+07	1.02758e+07	89966.8	42113.9	0.468105
epsin-1 isoform a [Homo sapiens]	EPN1	194272148	3.779e+07	3.91822e+07	219709	227803	1.03684
epsin-2 isoform b [Homo sapiens]	EPN2	156671215	2.47609e+07	1.73886e+07	123805	86943	0.70226
epiplakin [Homo sapiens]	EPPK1	207452735	1.18669e+09	9.93414e+08	1.13668e+06	951546	0.83713
bifunctional glutamate/proline--tRNA ligase [Homo sapiens]	EPRS	62241042	1.01242e+09	8.689e+08	1.56238e+06	1.34089e+06	0.85824
epidermal growth factor receptor substrate 15 isoform A [Homo sapiens]	EPS15	4503593	4.41791e+07	4.39487e+07	148252	147479	0.994785
epidermal growth factor receptor substrate 15-like 1 isoform 1 [Homo sapiens]	EPS15L1	385428859	6.34464e+07	5.75529e+07	185516	168283	0.90711
epidermal growth factor receptor kinase substrate 8-like protein 2 [Homo sapiens]	EPS8L2	21264616	1.12902e+08	1.10648e+08	396149	388240	0.980034
ethanolaminephosphotransferase 1 [Homo sapiens]	EPT1	50083289	2.08286e+08	1.69248e+08	2.85324e+06	2.31846e+06	0.812573
GTPase Era, mitochondrial [Homo sapiens]	ERAL1	24307899	4.58794e+07	5.33904e+07	279753	325551	1.16371
endoplasmic reticulum aminopeptidase 1 isoform a precursor [Homo sapiens]	ERAP1	94818901	3.18905e+07	1.7544e+07	99347.5	54654.3	0.550133
protein LAP2 isoform 8 [Homo sapiens]	ERBB2IP	358679318	9.09069e+07	7.09723e+07	176862	138078	0.780715
receptor tyrosine-protein kinase erbB-4 isoform JM-a/CVT-1 precursor [Homo sapiens]	ERBB4	4885215	0	0	0	0	#DIV/0!
ELKS/Rab6-interacting/CAST family member 1 isoform epsilon [Homo sapiens]	ERC1	38045898	7.02278e+07	6.07733e+07	124961	108138	0.865374
TFIIH basal transcription factor complex helicase XPD subunit isoform 1 [Homo sapiens]	ERCC2	15834617	2.69879e+07	2.51097e+07	90868.2	84544.6	0.930408
TFIIH basal transcription factor complex helicase XPB subunit [Homo sapiens]	ERCC3	4557563	2.3118e+07	2.71884e+07	71132.4	83656.5	1.17607
DNA repair endonuclease XPF [Homo sapiens]	ERCC4	4885217	0	5.2312e+06	0	13658.5	#DIV/0!
DNA excision repair protein ERCC-6 [Homo sapiens]	ERCC6	4557565	1.86002e+07	1.95479e+07	30048.9	31579.7	1.05095
DNA excision repair protein ERCC-6-like [Homo sapiens]	ERCC6L	58331268	3.94971e+07	5.25036e+07	80771.2	107369	1.3293
ETS domain-containing transcription factor ERF [Homo sapiens]	ERF	156104872	8.2805e+06	4.16637e+06	44045.2	22161.5	0.503155
endoplasmic reticulum-Golgi intermediate compartment protein 1 [Homo sapiens]	ERGIC1	72534712	1.83306e+08	1.8606e+08	2.08302e+06	2.11432e+06	1.01503
endoplasmic reticulum-Golgi intermediate compartment protein 2 [Homo sapiens]	ERGIC2	50959176	4.02211e+07	3.9635e+07	359117	353884	0.985429
endoplasmic reticulum-Golgi intermediate compartment protein 3 isoform a [Homo sapiens]	ERGIC3	38327615	4.7154e+07	4.43078e+07	383366	360226	0.93964
enhancer of rudimentary homolog [Homo sapiens]	ERH	4758302	2.23222e+09	2221794618	5.44443e+07	5.41901e+07	0.995332
3'-5' exoribonuclease 1 [Homo sapiens]	ERI1	31543184	4.91137e+07	4.02431e+07	325256	266510	0.819386
ERI1 exoribonuclease 3 [Homo sapiens]	ERI3	74136559	2.96835e+07	5.12631e+07	285418	492914	1.72699
endoplasmic reticulum lectin 1 isoform 1 precursor [Homo sapiens]	ERLEC1	20070264	2.04224e+07	2.88478e+07	109211	154266	1.41256
erlin-1 [Homo sapiens]	ERLIN1	154800489	8.296e+07	6.88372e+07	553067	458914	0.829763
erlin-2 isoform 1 [Homo sapiens]	ERLIN2	6005721	8.47727e+07	7.25196e+07	627946	537182	0.855459
endoplasmic reticulum metallopeptidase 1 [Homo sapiens]	ERMP1	55749804	1.91851e+07	1.72613e+07	75830.4	68226.4	0.899723
ERO1-like protein alpha precursor [Homo sapiens]	ERO1L	7657069	3.76017e+08	3.62181e+08	2.03253e+06	1.95773e+06	0.963202
endoplasmic reticulum resident protein 29 isoform 1 precursor [Homo sapiens]	ERP29	5803013	1.04249e+09	1.04958e+09	9.30796e+06	9.37122e+06	1.0068
endoplasmic reticulum resident protein 44 precursor [Homo sapiens]	ERP44	52487191	2.24403e+08	2.32834e+08	1.50606e+06	1.56265e+06	1.03757
S-formylglutathione hydrolase [Homo sapiens]	ESD	33413400	6.782e+08	5.84752e+08	7.21489e+06	6.22077e+06	0.862212
ESF1 homolog [Homo sapiens]	ESF1	444909146	3.00109e+07	2.75816e+07	73736.8	67768.1	0.919054
separin [Homo sapiens]	ESPL1	134276943	3.10478e+07	0	41619	0	0
epithelial splicing regulatory protein 2 [Homo sapiens]	ESRP2	45935393	1.69271e+08	8.85045e+07	739177	386483	0.522856
steroid hormone receptor ERR1 [Homo sapiens]	ESRRA	18860920	1.46194e+07	1.01789e+07	96817	67410.2	0.696264
extended synaptotagmin-1 isoform 1 [Homo sapiens]	ESYT1	296317244	3.85695e+08	3.00276e+08	978922	762122	0.778532
extended synaptotagmin-2 [Homo sapiens]	ESYT2	45387945	1.05233e+08	8.67191e+07	299808	247063	0.824069
eukaryotic peptide chain release factor subunit 1 [Homo sapiens]	ETF1	4759034	759993485	6.64955e+08	4.31814e+06	3.77815e+06	0.874948
electron transfer flavoprotein subunit alpha, mitochondrial isoform a [Homo sapiens]	ETFA	4503607	7.45419e+08	7.73476e+08	5.96335e+06	6.18781e+06	1.03764
electron transfer flavoprotein subunit beta isoform 2 [Homo sapiens]	ETFB	62420877	4.92588e+08	4.62171e+08	3.6488e+06	3.42349e+06	0.938252
electron transfer flavoprotein-ubiquinone oxidoreductase, mitochondrial precursor [Homo sapiens]	ETFDH	119703746	3.71261e+07	2.27458e+07	164275	100645	0.612662
protein ETHE1, mitochondrial [Homo sapiens]	ETHE1	41327741	6.63722e+07	6.90972e+07	771770	803456	1.04106
ethanolamine kinase 1 isoform A [Homo sapiens]	ETNK1	10092615	3.54955e+07	2.77804e+07	236636	185203	0.782647
envoplakin [Homo sapiens]	EVPL	156104874	1.91831e+07	1.0783e+07	18862.4	10602.7	0.562108
RNA-binding protein EWS isoform 1 [Homo sapiens]	EWSR1	253970500	8.52051e+08	8.06559e+08	4.30329e+06	4.07353e+06	0.946609
exonuclease 3'-5' domain-containing protein 2 isoform 1 [Homo sapiens]	EXD2	301129161	1.99112e+07	1.64841e+07	76288	63157.4	0.827881
exocyst complex component 1 isoform 1 [Homo sapiens]	EXOC1	67944634	1.83881e+07	1.65641e+07	50378.2	45381	0.900806
exocyst complex component 2 [Homo sapiens]	EXOC2	21361625	3.77709e+07	2.10172e+07	103199	57423.9	0.556438
exocyst complex component 3 [Homo sapiens]	EXOC3	31083351	4.30706e+07	2.10678e+07	143569	70226.1	0.489147
exocyst complex component 4 isoform a [Homo sapiens]	EXOC4	82546830	3.59481e+07	3.11874e+07	91704.3	79559.7	0.867567
exocyst complex component 5 [Homo sapiens]	EXOC5	5730037	4.41894e+07	3.75683e+07	146323	124398	0.850165
exocyst complex component 6 isoform a [Homo sapiens]	EXOC6	65507403	2.14276e+07	1.37452e+07	67808.8	43497.5	0.641473
exocyst complex component 6B [Homo sapiens]	EXOC6B	149363656	1.10414e+07	5.72565e+06	33458.8	17350.5	0.518562
exocyst complex component 7 isoform 4 [Homo sapiens]	EXOC7	223718046	4.13676e+07	5.32467e+07	133444	171764	1.28716
exocyst complex component 8 [Homo sapiens]	EXOC8	44921615	3.64356e+07	2.30972e+07	123093	78031.2	0.63392
nuclease EXOG, mitochondrial isoform 1 precursor [Homo sapiens]	EXOG	224451073	0	7.13989e+06	0	48903.4	#DIV/0!
exosome complex component CSL4 [Homo sapiens]	EXOSC1	7705612	9.01909e+07	9.24918e+07	1.2188e+06	1.24989e+06	1.02551
exosome component 10 isoform 1 [Homo sapiens]	EXOSC10	50301240	1.52156e+08	1.42174e+08	392156	366427	0.934391
exosome complex component RRP4 [Homo sapiens]	EXOSC2	19923403	1.78882e+08	1.60759e+08	1.50321e+06	1.35092e+06	0.898689
exosome complex component RRP40 isoform 1 [Homo sapiens]	EXOSC3	50511943	1.61578e+08	1.58547e+08	1.49609e+06	1.46802e+06	0.981239
exosome complex component RRP41 [Homo sapiens]	EXOSC4	9506689	1.54736e+08	1.63484e+08	1.91032e+06	2.01832e+06	1.05654
exosome complex component RRP46 [Homo sapiens]	EXOSC5	47174864	7.71915e+07	7.23428e+07	877176	822077	0.937186
exosome complex component MTR3 [Homo sapiens]	EXOSC6	17402904	2.2875e+08	2.00262e+08	2.38281e+06	2.08606e+06	0.875465
exosome complex component RRP42 [Homo sapiens]	EXOSC7	189083688	1.29279e+08	1.34858e+08	1.13402e+06	1.18296e+06	1.04315
exosome complex component RRP43 [Homo sapiens]	EXOSC8	31415882	2.30957e+08	2.23614e+08	2.48341e+06	2.40445e+06	0.968203
exosome complex component RRP45 isoform 1 [Homo sapiens]	EXOSC9	77812672	1.6192e+08	1.68142e+08	993374	1.03154e+06	1.03843
eyes absent homolog 3 [Homo sapiens]	EYA3	26667243	3.61475e+07	2.87226e+07	254560	202272	0.794595
histone-lysine N-methyltransferase EZH2 isoform a [Homo sapiens]	EZH2	21361095	4.04403e+07	3.90934e+07	124816	120659	0.966696
ezrin [Homo sapiens]	EZR	161702986	1.44028e+09	1.36746e+09	4.66109e+06	4.42543e+06	0.949441
junctional adhesion molecule A precursor [Homo sapiens]	F11R	8393638	8.42948e+06	0	81839.6	0	0
prothrombin preproprotein [Homo sapiens]	F2	4503635	2.25401e+07	3.84936e+07	94706.5	161738	1.70778
tissue factor isoform 1 precursor [Homo sapiens]	F3	4503641	0	0	0	0	#DIV/0!
coagulation factor V precursor [Homo sapiens]	F5	105990535	0	1.5065e+08	0	216141	#DIV/0!
factor VIII intron 22 protein [Homo sapiens]	F8A1	12056463	2.27981e+07	1.67323e+07	250529	183872	0.733936
fatty acid-binding protein, epidermal [Homo sapiens]	FABP5	4557581	2.19756e+09	2.33793e+09	3.38086e+07	3.59682e+07	1.06388
protein FADD [Homo sapiens]	FADD	4505229	6.7441e+07	5.81531e+07	853684	736115	0.862281
fatty acid desaturase 1 [Homo sapiens]	FADS1	214831730	1.0177e+08	1.02913e+08	591686	598330	1.01123
fatty acid desaturase 3 [Homo sapiens]	FADS3	13375616	3.66639e+07	1.50413e+07	279877	114819	0.410247
FAS-associated factor 1 [Homo sapiens]	FAF1	5901948	1.70025e+08	1.59286e+08	759039	711097	0.936838
FAS-associated factor 2 [Homo sapiens]	FAF2	24797106	1.71385e+08	1.6157e+08	973780	918010	0.942728
fumarylacetoacetase [Homo sapiens]	FAH	4557587	6.66564e+07	7.00822e+07	497436	523001	1.05139
acylpyruvase FAHD1, mitochondrial isoform 2 [Homo sapiens]	FAHD1	13654274	0	6.30987e+07	0	693393	#DIV/0!
acylpyruvase FAHD1, mitochondrial isoform 1 [Homo sapiens]	FAHD1	66348062	8.82593e+07	0	909890	0	0
fumarylacetoacetate hydrolase domain-containing protein 2A [Homo sapiens]	FAHD2A	156231349	7.12998e+07	8.68084e+07	636605	775075	1.21751
fas apoptotic inhibitory molecule 1 isoform c [Homo sapiens]	FAIM	74271890	1.53655e+08	1.38482e+08	1.96994e+06	1.77541e+06	0.90125
RNMT-activating mini protein [Homo sapiens]	FAM103A1	13899289	2.99208e+07	4.89851e+07	524926	859388	1.63716
protein FAM105A [Homo sapiens]	FAM105A	9506641	1.85459e+07	20555001	116641	129277	1.10833
protein FAM105B [Homo sapiens]	FAM105B	115334675	1.34772e+08	9.8681e+07	863922	632570	0.732208
protein FAM107B [Homo sapiens]	FAM107B	40254982	8.2742e+07	9.63837e+07	551614	642558	1.16487
sesquipedalian-2 [Homo sapiens]	FAM109B	115583657	0	7.46442e+06	0	79408.7	#DIV/0!
protein FAM111A [Homo sapiens]	FAM111A	215983098	9.4845e+06	4.84688e+06	36478.8	18641.9	0.511032
protein FAM111B isoform a [Homo sapiens]	FAM111B	39573718	1.44027e+07	0	43910.5	0	0
protein NOXP20 [Homo sapiens]	FAM114A1	288541299	7.13463e+07	6.17359e+07	422167	365301	0.865299
protein FAM114A2 [Homo sapiens]	FAM114A2	93102375	2.51184e+07	9.92789e+06	133609	52807.9	0.395243
protein FAM115A isoform 1 [Homo sapiens]	FAM115A	7662276	3.57344e+07	2.13216e+07	124510	74291.1	0.596667
protein FAM118B [Homo sapiens]	FAM118B	13375721	4.62249e+07	0	330178	0	0
constitutive coactivator of PPAR-gamma-like protein 1 [Homo sapiens]	FAM120A	39652628	1.88207e+08	1.65734e+08	469344	413303	0.880596
constitutive coactivator of PPAR-gamma-like protein 2 isoform 1 [Homo sapiens]	FAM120C	157388908	6.40011e+06	6.65046e+06	16710.5	17364.1	1.03912
protein FAM127B isoform 1 [Homo sapiens]	FAM127B	118200333	2.1297e+07	2.43763e+07	443688	507841	1.14459
protein Niban [Homo sapiens]	FAM129A	16757970	4.45522e+07	4.74413e+07	152576	162470	1.06485
niban-like protein 1 isoform 1 [Homo sapiens]	FAM129B	51093863	5.67895e+08	5.03262e+08	2.10332e+06	1.86393e+06	0.886189
protein FAM134C [Homo sapiens]	FAM134C	30023820	5.17142e+07	3.96536e+07	388829	298148	0.766784
protein FAM136A [Homo sapiens]	FAM136A	189491675	1.59651e+08	1.30896e+08	2.38286e+06	1.95367e+06	0.819886
protein FAM162A [Homo sapiens]	FAM162A	49355721	4.58315e+08	3.19318e+08	5.26799e+06	3.67033e+06	0.696722
myelin-associated neurite-outgrowth inhibitor [Homo sapiens]	FAM168B	112734857	0	0	0	0	#DIV/0!
BRISC complex subunit Abro1 [Homo sapiens]	FAM175B	148529023	2.80277e+07	0	190665	0	0
protein FAM177A1 isoform 1 precursor [Homo sapiens]	FAM177A1	118498371	4.8023e+07	3.80671e+07	716761	568166	0.792686
protein FAM192A [Homo sapiens]	FAM192A	13376429	5.26348e+07	4.68711e+07	401792	357795	0.890497
protein FAM195A [Homo sapiens]	FAM195A	33300670	7.36398e+06	0	131500	0	0
PREDICTED: protein FAM203B [Homo sapiens]	FAM203B	113420249	1.12165e+08	9.53988e+07	883193	751171	0.850518
protein FAM207A [Homo sapiens]	FAM207A	17158023	6.0145e+07	6.8929e+07	514060	589137	1.14605
protein FAM208A isoform a [Homo sapiens]	FAM208A	163838631	4.30313e+07	3.01869e+07	71362.1	50061.2	0.701509
glycosaminoglycan xylosylkinase [Homo sapiens]	FAM20B	7662150	4.89094e+06	3.7726e+06	32390.3	24984.1	0.771345
protein FAM210A [Homo sapiens]	FAM210A	149408153	4.13282e+07	4.40659e+07	330625	352527	1.06624
protein FAM210B [Homo sapiens]	FAM210B	93277094	2.79795e+06	3.60575e+06	38860.5	50079.9	1.28871
redox-regulatory protein FAM213A isoform 1 precursor [Homo sapiens]	FAM213A	344925832	2.40036e+08	2.38308e+08	2.30804e+06	2.29142e+06	0.992798
WASH complex subunit FAM21A [Homo sapiens]	FAM21A	54124343	5.34432e+07	3.34553e+07	101797	63724.4	0.625997
protein FAM3A isoform 1 precursor [Homo sapiens]	FAM3A	283945610	0	1.68823e+07	0	183503	#DIV/0!
protein FAM3C precursor [Homo sapiens]	FAM3C	91807125	1.02189e+08	1.07071e+08	1.08711e+06	1.13905e+06	1.04777
protein FAM45A [Homo sapiens]	FAM45A	46275835	1.59942e+07	1.36579e+07	118475	101170	0.853932
protein FAM49B [Homo sapiens]	FAM49B	377520143	3.71289e+08	3.42507e+08	2.92353e+06	2.6969e+06	0.922481
protein FAM50A [Homo sapiens]	FAM50A	4758220	1.6276e+08	1.57368e+08	919549	889082	0.966867
protein FAM65A isoform 3 [Homo sapiens]	FAM65A	302058259	2.32278e+07	1.28898e+07	60020.1	33306.9	0.554929
protein FAM73A isoform 2 [Homo sapiens]	FAM73A	393290853	3.80847e+06	0	17796.6	0	0
protein FAM83D [Homo sapiens]	FAM83D	116235448	1.04806e+07	0	46374.4	0	0
protein FAM83H [Homo sapiens]	FAM83H	157311635	6.01719e+07	0	131380	0	0
protein FAM91A1 [Homo sapiens]	FAM91A1	84000432	3.07433e+07	1.73275e+07	114714	64654.7	0.563617
MIP18 family protein FAM96A isoform a precursor [Homo sapiens]	FAM96A	14149934	5.28686e+07	3.63388e+07	866699	595718	0.687342
mitotic spindle-associated MMXD complex subunit MIP18 [Homo sapiens]	FAM96B	7706343	1.15673e+08	9.26415e+07	2.36066e+06	1.89064e+06	0.800895
protein FAM98A [Homo sapiens]	FAM98A	56699482	1.76944e+08	1.81043e+08	898192	919001	1.02317
protein FAM98B isoform 1 [Homo sapiens]	FAM98B	109452587	2.2103e+08	2.02646e+08	1.25585e+06	1.1514e+06	0.916823
Fanconi anemia group D2 protein isoform a [Homo sapiens]	FANCD2	21361861	1.41824e+08	3.77553e+07	285935	76119.6	0.266213
Fanconi anemia group I protein isoform 1 [Homo sapiens]	FANCI	164607124	5.03636e+07	4.68195e+07	100526	93452.2	0.929631
fatty acyl-CoA reductase 1 [Homo sapiens]	FAR1	24308324	8.60588e+07	8.06293e+07	411765	385786	0.936909
FERM, RhoGEF and pleckstrin domain-containing protein 1 isoform 1 [Homo sapiens]	FARP1	5031633	1.67201e+07	0	38974.5	0	0
phenylalanine--tRNA ligase, mitochondrial precursor [Homo sapiens]	FARS2	5729820	3.42752e+07	2.40935e+07	195858	137677	0.702943
phenylalanine--tRNA ligase alpha subunit [Homo sapiens]	FARSA	4758340	3.81058e+08	3.15214e+08	1.8498e+06	1.53017e+06	0.827208
phenylalanine--tRNA ligase beta subunit [Homo sapiens]	FARSB	124028525	3.44776e+08	3.20762e+08	1.4247e+06	1.32546e+06	0.930348
tumor necrosis factor receptor superfamily member 6 isoform 1 precursor [Homo sapiens]	FAS	4507583	1.7849e+07	1.77897e+07	119792	119394	0.996679
fatty acid synthase [Homo sapiens]	FASN	41872631	4.08288e+09	3406965243	5.19451e+06	4.33456e+06	0.834451
FAST kinase domain-containing protein 2 [Homo sapiens]	FASTKD2	209969832	7.01967e+07	5.95828e+07	250702	212796	0.848798
FAST kinase domain-containing protein 3 [Homo sapiens]	FASTKD3	40068497	2.13955e+07	2.31341e+07	82290.5	88977.5	1.08126
FAST kinase domain-containing protein 5 [Homo sapiens]	FASTKD5	11141903	2.31585e+07	2.11165e+07	84520.2	77067.7	0.911826
ubiquitin-like protein fubi and ribosomal protein S30 precursor [Homo sapiens]	FAU	4503659	2.15738e+09	1.75761e+09	4.31476e+07	3.51522e+07	0.814698
rRNA 2'-O-methyltransferase fibrillarin [Homo sapiens]	FBL	12056465	1.25264e+09	1.12915e+09	8.13404e+06	7.33213e+06	0.901413
fibulin-1 isoform D precursor [Homo sapiens]	FBLN1	34734066	1.50158e+07	7.06708e+06	70496.9	33178.8	0.470642
fibrillin-1 precursor [Homo sapiens]	FBN1	281485550	2.37575e+07	3.07598e+07	27657.2	35808.9	1.29474
F-box/LRR-repeat protein 17 [Homo sapiens]	FBXL17	255683361	0	4.20874e+06	0	15704.3	#DIV/0!
F-box/LRR-repeat protein 18 [Homo sapiens]	FBXL18	157426875	1.57484e+07	8.26768e+06	68471.2	35946.4	0.524986
F-box only protein 11 isoform 4 [Homo sapiens]	FBXO11	298231105	6.00396e+06	0	20491.3	0	0
F-box only protein 2 [Homo sapiens]	FBXO2	15812198	1.75555e+08	1.54589e+08	2.14092e+06	1.88523e+06	0.88057
F-box only protein 21 isoform 1 [Homo sapiens]	FBXO21	16306502	0	1.5791e+07	0	75918.5	#DIV/0!
F-box only protein 22 isoform a [Homo sapiens]	FBXO22	22547149	1.2199e+08	8.59024e+07	890441	627025	0.704174
F-box only protein 28 isoform a [Homo sapiens]	FBXO28	7662158	1.13088e+07	7.63643e+06	72960.1	49267.3	0.675263
F-box only protein 3 isoform 1 [Homo sapiens]	FBXO3	15812186	0	1.40981e+07	0	83421	#DIV/0!
F-box only protein 30 [Homo sapiens]	FBXO30	34577055	1.14855e+07	1.19336e+07	49937.1	51885.3	1.03901
F-box only protein 38 isoform a [Homo sapiens]	FBXO38	45505155	0	0	0	0	#DIV/0!
F-box only protein 4 isoform 1 [Homo sapiens]	FBXO4	15834619	3.78247e+07	2.89594e+07	297832	228027	0.765621
F-box only protein 6 [Homo sapiens]	FBXO6	8922188	1.9392e+07	9.84509e+06	181234	92010.2	0.507688
F-box only protein 7 isoform 1 [Homo sapiens]	FBXO7	74229027	4.85424e+07	4.02528e+07	319358	264821	0.82923
F-box only protein 9 isoform 2 [Homo sapiens]	FBXO9	15812201	0	9.98136e+06	0	54246.5	#DIV/0!
F-box only protein 9 isoform 1 [Homo sapiens]	FBXO9	6912546	2.00975e+07	0	109226	0	0
F-box/WD repeat-containing protein 11 isoform C [Homo sapiens]	FBXW11	48928050	1.35083e+07	1.71377e+07	59247.1	75165.5	1.26868
rRNA-processing protein FCF1 homolog [Homo sapiens]	FCF1	7705730	1.97754e+07	7.73762e+06	222196	86939.5	0.391274
FCH domain only protein 2 isoform a [Homo sapiens]	FCHO2	226371723	3.52571e+07	3.99458e+07	117524	133153	1.13299
squalene synthase [Homo sapiens]	FDFT1	67089147	1.15031e+08	1.13361e+08	772018	760811	0.985483
farnesyl pyrophosphate synthase isoform b [Homo sapiens]	FDPS	338797808	1610487659	1.72851e+09	1.37649e+07	1.47736e+07	1.07328
adrenodoxin, mitochondrial precursor [Homo sapiens]	FDX1	4758352	4.82583e+07	4.15731e+07	643444	554308	0.861471
NADPH:adrenodoxin oxidoreductase, mitochondrial isoform 3 precursor [Homo sapiens]	FDXR	384381462	5.06568e+07	5.15117e+07	247106	251277	1.01688
ferrochelatase, mitochondrial isoform a precursor [Homo sapiens]	FECH	60499025	3.98345e+07	6.37346e+07	226332	362129	1.59999
flap endonuclease 1 [Homo sapiens]	FEN1	4758356	1.05345e+09	9.34306e+08	6.08933e+06	5.40061e+06	0.886898
tyrosine-protein kinase Fer [Homo sapiens]	FER	119964721	9.5761e+06	2.45939e+06	26308	6756.56	0.256826
fermitin family homolog 1 [Homo sapiens]	FERMT1	116686114	3.47477e+07	3.30347e+07	139549	132669	0.950703
fermitin family homolog 2 isoform 2 [Homo sapiens]	FERMT2	201861813	3.51063e+08	3.29783e+08	1.28594e+06	1.208e+06	0.939385
fasciculation and elongation protein zeta-2 isoform 2 [Homo sapiens]	FEZ2	110349756	0	2.59198e+07	0	199383	#DIV/0!
fibrinogen beta chain isoform 1 preproprotein [Homo sapiens]	FGB	70906435	0	0	0	0	#DIV/0!
FGFR1 oncogene partner isoform a [Homo sapiens]	FGFR1OP	5901954	1.61817e+07	1.86247e+07	108602	124998	1.15097
fibrinogen gamma chain isoform gamma-B precursor [Homo sapiens]	FGG	70906439	0	0	0	0	#DIV/0!
fumarate hydratase, mitochondrial [Homo sapiens]	FH	19743875	1572631510	1.37809e+09	9.19668e+06	8.05902e+06	0.876297
forkhead-associated domain-containing protein 1 [Homo sapiens]	FHAD1	190341068	3.51511e+08	0	484843	0	0
four and a half LIM domains protein 1 isoform 3 precursor [Homo sapiens]	FHL1	228480209	0	1.10352e+08	0	761046	#DIV/0!
four and a half LIM domains protein 1 isoform 1 [Homo sapiens]	FHL1	228480211	1.04598e+08	0	608125	0	0
four and a half LIM domains protein 2 [Homo sapiens]	FHL2	87159836	9.83987e+07	1.0907e+08	762781	845502	1.10845
four and a half LIM domains protein 3 isoform 1 [Homo sapiens]	FHL3	54112385	3.75703e+07	3.79914e+07	426936	431720	1.01121
FH1/FH2 domain-containing protein 1 [Homo sapiens]	FHOD1	118572599	1.26985e+08	8.69693e+07	305988	209565	0.684878
acidic fibroblast growth factor intracellular-binding protein isoform a [Homo sapiens]	FIBP	38683849	0	1.62505e+07	0	104842	#DIV/0!
pre-mRNA 3'-end-processing factor FIP1 isoform 1 [Homo sapiens]	FIP1L1	40254978	1.39337e+08	1.23151e+08	636244	562335	0.883836
mitochondrial fission 1 protein [Homo sapiens]	FIS1	151108473	1.72805e+08	1.76819e+08	2.3352e+06	2.38944e+06	1.02323
peptidyl-prolyl cis-trans isomerase FKBP10 precursor [Homo sapiens]	FKBP10	192448443	4.48665e+08	416685165	2.28911e+06	2.12594e+06	0.928723
peptidyl-prolyl cis-trans isomerase FKBP14 precursor [Homo sapiens]	FKBP14	8923659	2.65257e+07	3.09787e+07	294730	344208	1.16788
FK506-binding protein 15 [Homo sapiens]	FKBP15	150010552	7.45003e+07	4.5251e+07	176960	107484	0.607393
peptidyl-prolyl cis-trans isomerase FKBP1A isoform a [Homo sapiens]	FKBP1A	17149836	1.11132e+09	8.86776e+08	2.58447e+07	2.06227e+07	0.797946
peptidyl-prolyl cis-trans isomerase FKBP2 precursor [Homo sapiens]	FKBP2	206725530	4.9787e+08	4.01958e+08	7.77922e+06	6.28059e+06	0.807355
peptidyl-prolyl cis-trans isomerase FKBP3 [Homo sapiens]	FKBP3	4503727	6.06837e+08	5.43707e+08	5.14269e+06	4.60768e+06	0.895968
peptidyl-prolyl cis-trans isomerase FKBP4 [Homo sapiens]	FKBP4	4503729	1.64846e+09	1.52825e+09	7.70307e+06	7.14136e+06	0.92708
peptidyl-prolyl cis-trans isomerase FKBP5 isoform 1 [Homo sapiens]	FKBP5	224809329	1.57673e+08	1.53132e+08	694597	674592	0.971199
peptidyl-prolyl cis-trans isomerase FKBP8 [Homo sapiens]	FKBP8	52630440	2.50286e+08	2.2429e+08	1.85397e+06	1.66141e+06	0.896136
peptidyl-prolyl cis-trans isomerase FKBP9 precursor [Homo sapiens]	FKBP9	33469985	1.05984e+08	9.16935e+07	602179	520986	0.865167
FAD synthase isoform 1 [Homo sapiens]	FLAD1	41872389	1.49544e+08	1.32232e+08	729481	645032	0.884234
folliculin isoform 1 [Homo sapiens]	FLCN	22907034	5.31362e+06	0	26175.5	0	0
filaggrin-2 [Homo sapiens]	FLG2	62122917	2.71289e+07	1.40881e+07	46374.3	24082.2	0.519302
protein flightless-1 homolog isoform 1 [Homo sapiens]	FLII	4503743	1.41921e+08	1.6506e+08	293225	341034	1.16305
protein flightless-1 homolog isoform 3 [Homo sapiens]	FLII	372266129	0	0	0	0	#DIV/0!
filamin-A isoform 2 [Homo sapiens]	FLNA	160420317	2.63582e+09	2.4752e+09	3.00549e+06	2.82235e+06	0.939066
filamin-B isoform 1 [Homo sapiens]	FLNB	256222411	1.65447e+09	1560845645	1.80619e+06	1.70398e+06	0.943413
filamin-C isoform a [Homo sapiens]	FLNC	116805322	6.77561e+08	6.42823e+08	705792	669607	0.948731
flotillin-1 [Homo sapiens]	FLOT1	5031699	2.11045e+08	1.82927e+08	1.0935e+06	947807	0.866765
flotillin-2 [Homo sapiens]	FLOT2	94538362	2.06341e+08	1.54326e+08	1.11536e+06	834194	0.747917
feline leukemia virus subgroup C receptor-related protein 1 [Homo sapiens]	FLVCR1	7661708	4.56866e+07	3.72846e+07	393850	321419	0.816096
FLYWCH family member 2 [Homo sapiens]	FLYWCH2	215820628	1.43373e+08	1.03488e+08	2.43004e+06	1.75404e+06	0.721813
formin-like protein 1 [Homo sapiens]	FMNL1	33356148	4.18317e+07	3.74567e+07	95724.7	85713.2	0.895413
formin-like protein 2 [Homo sapiens]	FMNL2	52485606	1.03116e+07	1.38406e+07	22319.4	29958.1	1.34224
fragile X mental retardation protein 1 isoform ISO1 [Homo sapiens]	FMR1	4503765	4.87172e+07	4.14374e+07	167413	142397	0.85057
fibronectin isoform 1 preproprotein [Homo sapiens]	FN1	47132557	0	2.45158e+07	0	34287.8	#DIV/0!
fructosamine-3-kinase [Homo sapiens]	FN3K	11545906	9.9268e+06	6.52728e+06	82039.6	53944.5	0.657542
ketosamine-3-kinase [Homo sapiens]	FN3KRP	20149680	5.88609e+07	4.19709e+07	516324	368166	0.713053
formin-binding protein 1 [Homo sapiens]	FNBP1	38524622	1.3943e+07	1.91981e+07	49619.2	68320.6	1.3769
formin-binding protein 1-like isoform 3 [Homo sapiens]	FNBP1L	256600192	9.48442e+06	1.23283e+07	33395.9	43409.4	1.29984
formin-binding protein 4 [Homo sapiens]	FNBP4	158534059	3.79974e+07	3.90124e+07	131936	135460	1.02671
fibronectin type-III domain-containing protein 3A isoform 1 [Homo sapiens]	FNDC3A	510025481	8.07223e+07	5.76198e+07	203844	145505	0.713803
fibronectin type III domain-containing protein 3B [Homo sapiens]	FNDC3B	205360934	1.00564e+07	9.17575e+06	28488.5	25993.6	0.912424
protein farnesyltransferase/geranylgeranyltransferase type-1 subunit alpha [Homo sapiens]	FNTA	4503771	7.42813e+07	6.48239e+07	558506	487398	0.872681
focadhesin [Homo sapiens]	FOCAD	150456451	3.84882e+07	3.29449e+07	70750.4	60560.6	0.855975
folate receptor alpha precursor [Homo sapiens]	FOLR1	9257213	8.09494e+08	8.22117e+08	9.30452e+06	9.44962e+06	1.01559
fos-related antigen 2 [Homo sapiens]	FOSL2	4885245	3.11089e+07	2.26095e+07	285403	207427	0.726785
forkhead box protein C1 [Homo sapiens]	FOXC1	119395716	2.28336e+07	0	187160	0	0
forkhead box protein K1 [Homo sapiens]	FOXK1	82546824	5.1174e+07	3.78476e+07	242531	179372	0.739586
FAD-dependent oxidoreductase domain-containing protein 1 [Homo sapiens]	FOXRED1	8923708	7.24634e+07	5.86536e+07	447305	362059	0.809424
folylpolyglutamate synthase, mitochondrial isoform a precursor [Homo sapiens]	FPGS	66932984	5.62012e+07	5.41272e+07	302157	291006	0.963097
fucose-1-phosphate guanylyltransferase isoform 1 [Homo sapiens]	FPGT	510025466	2.49468e+07	2.28961e+07	118231	108512	0.917796
protein FRG1 [Homo sapiens]	FRG1	4758404	0	1.93382e+07	0	157221	#DIV/0!
FERM domain-containing protein 3 isoform 1 [Homo sapiens]	FRMD3	117500790	7.04449e+06	8.54018e+06	29230.2	35436.4	1.21232
fibroblast growth factor receptor substrate 2 [Homo sapiens]	FRS2	507834075	0	876598	0	4518.55	#DIV/0!
protein furry homolog-like [Homo sapiens]	FRYL	119874201	1.7319e+07	1.53268e+07	18059.5	15982.1	0.884969
fascin [Homo sapiens]	FSCN1	4507115	3.02457e+09	2650845563	1.48993e+07	1.30584e+07	0.876438
ferritin heavy chain [Homo sapiens]	FTH1	56682959	1.74197e+08	1.33628e+08	2.4194e+06	1.85594e+06	0.767108
ferritin light chain [Homo sapiens]	FTL	20149498	4.79665e+07	3.46184e+07	666202	480811	0.72172
alpha-ketoglutarate-dependent dioxygenase FTO [Homo sapiens]	FTO	122937263	5.39242e+07	3.61974e+07	277960	186585	0.671264
putative tRNA (cytidine(32)/guanosine(34)-2'-O)-methyltransferase isoform a [Homo sapiens]	FTSJ1	7110661	3.4535e+07	6.01461e+07	359740	626522	1.7416
pre-rRNA processing protein FTSJ3 [Homo sapiens]	FTSJ3	194097365	2.42038e+08	2.18145e+08	647159	583276	0.901286
cap-specific mRNA (nucleoside-2'-O-)-methyltransferase 1 [Homo sapiens]	FTSJD2	24307983	7.73252e+07	2.2698e+08	208987	613460	2.9354
far upstream element-binding protein 1 [Homo sapiens]	FUBP1	17402900	1.49832e+09	1431607370	7.3447e+06	7.01768e+06	0.955476
far upstream element-binding protein 3 [Homo sapiens]	FUBP3	100816392	4.83876e+08	4.65063e+08	2.32633e+06	2.23588e+06	0.961119
L-fucose kinase [Homo sapiens]	FUK	63175654	0	3.37414e+06	0	10711.5	#DIV/0!
FUN14 domain-containing protein 1 [Homo sapiens]	FUNDC1	28603830	6.92867e+07	4.14241e+07	1.44347e+06	863003	0.597866
FUN14 domain-containing protein 2 [Homo sapiens]	FUNDC2	24371248	4.82014e+07	3.34313e+07	617967	428606	0.693575
fucose mutarotase isoform 1 [Homo sapiens]	FUOM	148596947	1.08027e+07	9.62539e+06	203824	181611	0.891021
RNA-binding protein FUS isoform 1 [Homo sapiens]	FUS	4826734	1.90579e+09	1.75391e+09	1.22954e+07	1.13155e+07	0.920304
frataxin, mitochondrial isoform 1 preproprotein [Homo sapiens]	FXN	31077081	2.16972e+07	1.99641e+07	246559	226865	0.920124
fragile X mental retardation syndrome-related protein 1 isoform a [Homo sapiens]	FXR1	61835148	2.00727e+08	1.51342e+08	740691	558459	0.753971
fragile X mental retardation syndrome-related protein 2 [Homo sapiens]	FXR2	259013556	1.56593e+08	1.44356e+08	567364	523029	0.921857
FYVE and coiled-coil domain-containing protein 1 [Homo sapiens]	FYCO1	157738667	4.96955e+07	5.75583e+07	83381.7	96574.4	1.15822
UAP56-interacting factor isoform 1 [Homo sapiens]	FYTTD1	42716295	4.00605e+07	2.67342e+07	214227	142964	0.667347
fizzy-related protein homolog isoform 1 [Homo sapiens]	FZR1	209969680	0	4.66553e+06	0	23682.9	#DIV/0!
ras GTPase-activating protein-binding protein 1 [Homo sapiens]	G3BP1	38327552	1.59964e+09	1.46935e+09	9.0375e+06	8.30142e+06	0.918552
ras GTPase-activating protein-binding protein 2 isoform b [Homo sapiens]	G3BP2	45359846	4.16479e+08	3.50568e+08	2.23913e+06	1.88477e+06	0.841742
glucose-6-phosphatase 3 [Homo sapiens]	G6PC3	24308434	5.56233e+07	5e+07	761963	684931	0.898904
glucose-6-phosphate 1-dehydrogenase isoform b [Homo sapiens]	G6PD	108773793	4.04979e+08	4.35724e+08	1.8577e+06	1.99873e+06	1.07592
lysosomal alpha-glucosidase preproprotein [Homo sapiens]	GAA	119393895	7.09103e+07	5.58499e+07	303036	238675	0.787614
gamma-aminobutyric acid receptor-associated protein [Homo sapiens]	GABARAP	6005764	3.38977e+07	0	677954	0	0
gamma-aminobutyric acid receptor-associated protein-like 1 [Homo sapiens]	GABARAPL1	13899219	0	1.72635e+07	0	359656	#DIV/0!
gamma-aminobutyric acid receptor-associated protein-like 2 [Homo sapiens]	GABARAPL2	6005768	6.39754e+07	5.41644e+07	1.14242e+06	967221	0.846643
GA-binding protein alpha chain [Homo sapiens]	GABPA	308818209	5.71027e+07	4.49558e+07	368404	290038	0.787281
GA-binding protein subunit beta-1 isoform beta 1 [Homo sapiens]	GABPB1	8051593	1.83358e+07	7.34573e+06	183358	73457.3	0.400622
growth arrest and DNA damage-inducible proteins-interacting protein 1 [Homo sapiens]	GADD45GIP1	31543415	1.17194e+08	8.71575e+07	1.14896e+06	854485	0.743701
G antigen 12H [Homo sapiens]	GAGE12H	148491084	1.57763e+08	0	4.78069e+06	0	0
G antigen 2B/2C [Homo sapiens]	GAGE2B	148529018	0	3.14032e+08	0	1.01301e+07	#DIV/0!
G antigen 12G [Homo sapiens]	GAGE7	11024641	4.65426e+08	2.74645e+08	1.41038e+07	8.32259e+06	0.590094
cyclin-G-associated kinase [Homo sapiens]	GAK	157384971	5.57889e+07	4.12795e+07	127663	94461.1	0.739923
UDP-glucose 4-epimerase [Homo sapiens]	GALE	189083684	1.35116e+08	1.18456e+08	1.13542e+06	995427	0.8767
galactokinase [Homo sapiens]	GALK1	4503895	2.11618e+08	2.12635e+08	1.64045e+06	1.64833e+06	1.00481
N-acetylgalactosamine kinase isoform 1 [Homo sapiens]	GALK2	4503897	6.38384e+07	6.16223e+07	401499	387562	0.965287
aldose 1-epimerase [Homo sapiens]	GALM	20270355	5.56415e+07	4.39454e+07	483839	382134	0.789796
polypeptide N-acetylgalactosaminyltransferase 1 [Homo sapiens]	GALNT1	13124891	1.19313e+07	1.43896e+07	53028	63954	1.20604
polypeptide N-acetylgalactosaminyltransferase 10 [Homo sapiens]	GALNT10	38195091	0	1.45283e+06	0	5858.17	#DIV/0!
polypeptide N-acetylgalactosaminyltransferase 2 precursor [Homo sapiens]	GALNT2	4758412	4.03768e+08	3.62906e+08	1.6965e+06	1.52482e+06	0.898798
N-acetylgalactosaminyltransferase 7 [Homo sapiens]	GALNT7	157502212	1.99636e+07	2.08184e+07	75907	79157.6	1.04282
guanidinoacetate N-methyltransferase isoform a [Homo sapiens]	GAMT	4503909	1.47977e+08	1.16866e+08	2.05524e+06	1.62314e+06	0.789758
gigaxonin [Homo sapiens]	GAN	11545731	6.39622e+06	0	27931.1	0	0
neutral alpha-glucosidase AB isoform 2 precursor [Homo sapiens]	GANAB	38202257	6.08165e+08	1.03254e+09	1.96182e+06	3.33077e+06	1.69779
glyceraldehyde-3-phosphate dehydrogenase isoform 2 [Homo sapiens]	GAPDH	378404908	1.8988e+08	1.671e+08	1.86157e+06	1.63824e+06	0.880029
glyceraldehyde-3-phosphate dehydrogenase isoform 1 [Homo sapiens]	GAPDH	7669492	6.52502e+07	4.03631e+07	548321	339186	0.61859
GTPase-activating protein and VPS9 domain-containing protein 1 [Homo sapiens]	GAPVD1	51093832	2.09071e+08	1.93519e+08	404392	374312	0.925617
H/ACA ribonucleoprotein complex subunit 1 [Homo sapiens]	GAR1	15011916	1.99766e+08	1.64407e+08	1.6787e+06	1.38157e+06	0.823
glycine--tRNA ligase precursor [Homo sapiens]	GARS	116805340	9.38985e+08	8.2466e+08	3.04865e+06	2.67747e+06	0.878247
trifunctional purine biosynthetic protein adenosine-3 isoform 1 [Homo sapiens]	GART	209869995	8.65801e+08	8.9067e+08	2.45966e+06	2.53031e+06	1.02872
endothelial transcription factor GATA-2 isoform 1 [Homo sapiens]	GATA2	224611699	0	3.35505e+06	0	25611.1	#DIV/0!
transcriptional repressor p66-alpha [Homo sapiens]	GATAD2A	164519146	6.24451e+07	7.15044e+07	239253	273963	1.14508
transcriptional repressor p66-beta [Homo sapiens]	GATAD2B	21218438	1.54518e+08	1.27054e+08	618074	508217	0.822259
GATS-like protein 1 [Homo sapiens]	GATSL1	222831643	0	0	0	0	#DIV/0!
GATS-like protein 3 [Homo sapiens]	GATSL3	83415181	0	1.22053e+07	0	152566	#DIV/0!
glucosylceramidase isoform 1 precursor [Homo sapiens]	GBA	54607047	1.06458e+08	1.0153e+08	629930	600767	0.953704
protein NipSnap homolog 2 isoform 1 [Homo sapiens]	GBAS	4503937	1.19048e+08	1.41249e+08	908760	1.07823e+06	1.18649
1,4-alpha-glucan-branching enzyme [Homo sapiens]	GBE1	189458812	3.31023e+08	2.47313e+08	1.38503e+06	1.03478e+06	0.747116
Golgi-specific brefeldin A-resistance guanine nucleotide exchange factor 1 isoform 1 [Homo sapiens]	GBF1	4758416	1.3101e+08	1.19938e+08	212678	194704	0.91549
interferon-induced guanylate-binding protein 2 [Homo sapiens]	GBP2	38327558	0	1.62266e+07	0	65167	#DIV/0!
2-amino-3-ketobutyrate coenzyme A ligase, mitochondrial isoform 1 precursor [Homo sapiens]	GCAT	284448556	5.04378e+07	4.72879e+07	350263	328388	0.937549
GRIP and coiled-coil domain-containing protein 1 [Homo sapiens]	GCC1	22208850	0	4.66823e+06	0	12824.8	#DIV/0!
GRIP and coiled-coil domain-containing protein 2 [Homo sapiens]	GCC2	31563507	7.90149e+06	8.44705e+06	9718.93	10390	1.06904
glutaryl-CoA dehydrogenase, mitochondrial isoform a precursor [Homo sapiens]	GCDH	4503943	1.53713e+08	1.68221e+08	960708	1.05138e+06	1.09438
GC-rich sequence DNA-binding factor 2 isoform 1 [Homo sapiens]	GCFC2	44890065	1.82847e+07	0	52693.5	0	0
GTP cyclohydrolase 1 feedback regulatory protein [Homo sapiens]	GCHFR	4885257	5.98157e+07	4.31787e+07	1.86924e+06	1.34934e+06	0.721863
glutamate--cysteine ligase catalytic subunit isoform a [Homo sapiens]	GCLC	4557625	1.67389e+08	1.38805e+08	686021	568874	0.829237
glutamate--cysteine ligase regulatory subunit [Homo sapiens]	GCLM	4504011	3.70912e+08	3.69259e+08	4.07595e+06	4.05779e+06	0.995545
translational activator GCN1 [Homo sapiens]	GCN1L1	54607053	4.9925e+08	4.57899e+08	494797	453814	0.917173
glycine cleavage system H protein, mitochondrial precursor [Homo sapiens]	GCSH	49574537	2.57919e+08	2.82664e+08	4.44689e+06	4.87351e+06	1.09594
guanine deaminase isoform a [Homo sapiens]	GDA	335335014	4.81328e+08	4.53834e+08	2.98962e+06	2.81884e+06	0.942877
ganglioside-induced differentiation-associated protein 1 isoform a [Homo sapiens]	GDAP1	108773797	3.8152e+07	3.5545e+07	254346	236967	0.93167
ganglioside-induced differentiation-associated protein 2 isoform a [Homo sapiens]	GDAP2	8923143	1.29898e+07	1.46484e+07	70215.2	79180.6	1.12769
glycerophosphodiester phosphodiesterase 1 [Homo sapiens]	GDE1	7706617	9.72509e+06	2.09404e+07	84566	182091	2.15324
rab GDP dissociation inhibitor alpha [Homo sapiens]	GDI1	4503971	1.5804e+08	1.44018e+08	952045	867578	0.911278
rab GDP dissociation inhibitor beta isoform 1 [Homo sapiens]	GDI2	6598323	1.95229e+09	1.7729e+09	1.02214e+07	9.28218e+06	0.908111
glycerophosphodiester phosphodiesterase domain-containing protein 3 [Homo sapiens]	GDPD3	146198640	3.79657e+07	4.9079e+07	301315	389516	1.29272
GDP-D-glucose phosphorylase 1 [Homo sapiens]	GDPGP1	116642895	3.29125e+07	2.59839e+07	281303	222084	0.789483
gem-associated protein 2 isoform alpha [Homo sapiens]	GEMIN2	4506961	6.55426e+07	5.89122e+07	655426	589122	0.898839
gem-associated protein 4 [Homo sapiens]	GEMIN4	122939157	2.43788e+08	2.63833e+08	684798	741104	1.08222
gem-associated protein 5 isoform 1 [Homo sapiens]	GEMIN5	157739942	2.25029e+08	2.14055e+08	417494	397134	0.951232
gem-associated protein 6 [Homo sapiens]	GEMIN6	41393577	2.6659e+07	2.61044e+07	503000	492537	0.979197
Golgi to ER traffic protein 4 homolog [Homo sapiens]	GET4	38570062	1.35905e+08	1.25998e+08	1.29433e+06	1.19998e+06	0.927106
FAD-linked sulfhydryl oxidase ALR [Homo sapiens]	GFER	54112432	1.557e+07	1.3214e+07	165638	140575	0.848687
elongation factor G, mitochondrial [Homo sapiens]	GFM1	18390331	5.32541e+08	4.65423e+08	1.77514e+06	1.55141e+06	0.873968
ribosome-releasing factor 2, mitochondrial isoform 1 [Homo sapiens]	GFM2	19923640	2.93332e+07	2.3891e+07	100801	82099.7	0.814472
glutamine--fructose-6-phosphate aminotransferase [isomerizing] 1 isoform 1 [Homo sapiens]	GFPT1	347659028	3.11467e+08	3.29145e+08	1.07033e+06	1.13108e+06	1.05676
ADP-ribosylation factor-binding protein GGA1 isoform 1 [Homo sapiens]	GGA1	9558729	2.34857e+07	1.48123e+07	112912	71212.9	0.630694
ADP-ribosylation factor-binding protein GGA2 [Homo sapiens]	GGA2	9558751	5.15856e+07	1.71579e+07	252871	84107.2	0.332609
gamma-glutamylcyclotransferase isoform 1 [Homo sapiens]	GGCT	13129018	3.20611e+08	2.75788e+08	4.33259e+06	3.72686e+06	0.860193
vitamin K-dependent gamma-carboxylase isoform 1 [Homo sapiens]	GGCX	21361163	6.2304e+07	3.57194e+07	243375	139529	0.573308
gamma-glutamyl hydrolase precursor [Homo sapiens]	GGH	4503987	2.39759e+08	1.29948e+08	2.17962e+06	1.18135e+06	0.541996
geranylgeranyl pyrophosphate synthase [Homo sapiens]	GGPS1	83700220	2.61398e+07	3.12416e+07	210805	251948	1.19517
gamma-glutamyltranspeptidase 1 precursor [Homo sapiens]	GGT1	73915096	0	9.09685e+07	0	516866	#DIV/0!
PREDICTED: gamma-glutamyltranspeptidase 2 isoform 1 [Homo sapiens]	GGT2	113429326	0	0	0	0	#DIV/0!
growth hormone-inducible transmembrane protein [Homo sapiens]	GHITM	118200356	1.59215e+08	1.23085e+08	1.50203e+06	1.16118e+06	0.773074
glucose-induced degradation protein 8 homolog [Homo sapiens]	GID8	8923557	1.40644e+08	1.35409e+08	1.56271e+06	1.50455e+06	0.962784
PERQ amino acid-rich with GYF domain-containing protein 2 isoform a [Homo sapiens]	GIGYF2	156766045	0	5.98808e+07	0	106930	#DIV/0!
DNA replication complex GINS protein PSF1 [Homo sapiens]	GINS1	126116594	2.42954e+07	1.03494e+07	250468	106695	0.425984
DNA replication complex GINS protein PSF2 [Homo sapiens]	GINS2	7706367	2.64695e+07	3.00987e+07	378135	429981	1.13711
DNA replication complex GINS protein PSF3 isoform a [Homo sapiens]	GINS3	187169264	2.85532e+07	3.03489e+07	332013	352894	1.06289
DNA replication complex GINS protein SLD5 [Homo sapiens]	GINS4	14150122	1.48782e+07	1.97066e+07	151818	201088	1.32453
PDZ domain-containing protein GIPC1 isoform 1 [Homo sapiens]	GIPC1	42544144	1.81889e+08	1.54874e+08	1.34732e+06	1.14722e+06	0.851479
ARF GTPase-activating protein GIT1 isoform 1 [Homo sapiens]	GIT1	146231998	3.39396e+07	3.61612e+07	109837	117027	1.06546
ARF GTPase-activating protein GIT2 isoform 1 [Homo sapiens]	GIT2	17149830	2.63038e+07	1.42589e+07	91016.7	49338.9	0.542086
glycerol kinase isoform d [Homo sapiens]	GK	326381123	3.25823e+07	1.28038e+07	183047	71931.5	0.392968
alpha-galactosidase A precursor [Homo sapiens]	GLA	4504009	6.45994e+07	5.31181e+07	448607	368876	0.822269
beta-galactosidase isoform a preproprotein [Homo sapiens]	GLB1	119372308	8.19681e+07	8.51182e+07	409841	425591	1.03843
glucocorticoid-induced transcript 1 protein [Homo sapiens]	GLCCI1	55742678	4.63987e+07	2.68354e+07	222004	128399	0.578364
nucleoporin GLE1 isoform 1 [Homo sapiens]	GLE1	51317384	3.5988e+07	9.1004e+07	119960	303347	2.52873
Golgi apparatus protein 1 isoform 1 precursor [Homo sapiens]	GLG1	54633312	1.01947e+08	6.93087e+07	192353	130771	0.67985
glomulin [Homo sapiens]	GLMN	16933537	7.2924e+07	6.97766e+07	345611	330695	0.95684
lactoylglutathione lyase [Homo sapiens]	GLO1	118402586	1278062867	1.21133e+09	1.70408e+07	1.6151e+07	0.947782
glyoxalase domain-containing protein 4 [Homo sapiens]	GLOD4	217330598	3.93357e+08	3.75554e+08	3.17224e+06	3.02866e+06	0.954739
glutaredoxin-1 [Homo sapiens]	GLRX	343887376	7.14539e+07	7.86785e+07	1.83215e+06	2.0174e+06	1.10111
glutaredoxin-3 [Homo sapiens]	GLRX3	315467838	5.54272e+08	5.09516e+08	4.29669e+06	3.94974e+06	0.919252
glutaredoxin-related protein 5, mitochondrial precursor [Homo sapiens]	GLRX5	42516576	1.58805e+08	1.75788e+08	2.88736e+06	3.19614e+06	1.10694
glutaminase kidney isoform, mitochondrial isoform 2 [Homo sapiens]	GLS	373251164	5.55857e+08	497376910	2.52662e+06	2.2608e+06	0.894792
glutaminase kidney isoform, mitochondrial isoform 1 precursor [Homo sapiens]	GLS	156104878	5.01476e+07	4.57274e+07	203852	185884	0.911857
procollagen galactosyltransferase 1 precursor [Homo sapiens]	GLT25D1	31377697	2.19094e+08	2.24933e+08	876378	899732	1.02665
glycosyltransferase 8 domain-containing protein 1 [Homo sapiens]	GLT8D1	507834142	2.1201e+07	2.81309e+07	153631	203847	1.32687
glycolipid transfer protein [Homo sapiens]	GLTP	7705987	0	4.98831e+07	0	580037	#DIV/0!
glycolipid transfer protein domain-containing protein 1 [Homo sapiens]	GLTPD1	71274150	9.06413e+06	9.31203e+06	106637	109553	1.02735
glioma tumor suppressor candidate region gene 2 protein [Homo sapiens]	GLTSCR2	239787829	7.03465e+07	6.42544e+07	303218	276959	0.913399
glutamate dehydrogenase 1, mitochondrial precursor [Homo sapiens]	GLUD1	4885281	5.56461e+08	5.61558e+08	2.4194e+06	2.44156e+06	1.00916
glutamine synthetase [Homo sapiens]	GLUL	74271837	1.32268e+07	6.38297e+06	93146.4	44950.5	0.482578
putative oxidoreductase GLYR1 [Homo sapiens]	GLYR1	40556376	4.89463e+07	3.51829e+07	207400	149080	0.718806
ganglioside GM2 activator isoform 1 precursor [Homo sapiens]	GM2A	39995109	2.60225e+07	1.47675e+07	473137	268499	0.567488
GDP-mannose 4,6 dehydratase isoform 1 [Homo sapiens]	GMDS	4504031	8.64636e+07	7.64874e+07	540398	478046	0.884619
glucocorticoid modulatory element-binding protein 2 [Homo sapiens]	GMEB2	6912568	2.19547e+07	1.83429e+07	154610	129175	0.835489
glia maturation factor beta [Homo sapiens]	GMFB	4758442	1.87671e+08	1.55564e+08	2.88725e+06	2.39329e+06	0.828916
GEM-interacting protein [Homo sapiens]	GMIP	91208437	2.16402e+06	2.57215e+06	6165.29	7328.07	1.1886
geminin [Homo sapiens]	GMNN	354681985	4.53234e+07	2.64758e+07	539564	315188	0.584152
mannose-1-phosphate guanyltransferase alpha [Homo sapiens]	GMPPA	45447090	6.74621e+07	5.98428e+07	527047	467522	0.887059
mannose-1-phosphate guanyltransferase beta isoform 1 [Homo sapiens]	GMPPB	11761619	8.54325e+07	7.63276e+07	642350	573892	0.893426
GMP reductase 2 isoform 1 [Homo sapiens]	GMPR2	50541956	1.1372e+08	9.48844e+07	855034	713416	0.834372
GMP synthase [glutamine-hydrolyzing] [Homo sapiens]	GMPS	4504035	9.25618e+08	9.00818e+08	3.31763e+06	3.22874e+06	0.973207
guanine nucleotide-binding protein subunit alpha-11 [Homo sapiens]	GNA11	115511049	1.04895e+08	1.08772e+08	690101	715605	1.03696
guanine nucleotide-binding protein subunit alpha-13 [Homo sapiens]	GNA13	24111250	1.41352e+08	2.46973e+08	812366	1.41939e+06	1.74723
guanine nucleotide-binding protein G(i) subunit alpha-1 isoform 1 [Homo sapiens]	GNAI1	33946324	4.57191e+07	4.93102e+07	304794	328735	1.07855
guanine nucleotide-binding protein G(i) subunit alpha-2 isoform 1 [Homo sapiens]	GNAI2	4504041	3.45321e+08	3.16183e+08	2.38153e+06	2.18057e+06	0.915621
guanine nucleotide-binding protein G(k) subunit alpha [Homo sapiens]	GNAI3	5729850	3.25862e+08	3.14304e+08	2.17241e+06	2.09536e+06	0.96453
guanine nucleotide-binding protein G(q) subunit alpha [Homo sapiens]	GNAQ	40254462	2.80008e+07	2.88637e+07	184216	189893	1.03082
protein GNAS isoform XLas [Homo sapiens]	GNAS	117938759	1.81929e+08	1.51703e+08	579393	483132	0.833859
guanine nucleotide-binding protein G(I)/G(S)/G(T) subunit beta-1 [Homo sapiens]	GNB1	11321585	5.88083e+08	5.5634e+08	5.44521e+06	5.1513e+06	0.946023
guanine nucleotide-binding protein G(I)/G(S)/G(T) subunit beta-2 [Homo sapiens]	GNB2	20357529	2.83909e+08	2.90427e+08	2.62879e+06	2.68914e+06	1.02296
guanine nucleotide-binding protein subunit beta-2-like 1 [Homo sapiens]	GNB2L1	5174447	3.95569e+09	3.47828e+09	3.59608e+07	3.16207e+07	0.879312
guanine nucleotide-binding protein subunit beta-4 [Homo sapiens]	GNB4	11055998	4.28295e+07	5.84331e+07	400276	546103	1.36432
bifunctional UDP-N-acetylglucosamine 2-epimerase/N-acetylmannosamine kinase isoform 1 [Homo sapiens]	GNE	190014632	2.22904e+08	1.49459e+08	825570	553550	0.670507
guanine nucleotide-binding protein G(I)/G(S)/G(O) subunit gamma-12 precursor [Homo sapiens]	GNG12	51036603	3.58823e+08	3.33241e+08	1.05536e+07	9.80119e+06	0.928704
guanine nucleotide-binding protein G(I)/G(S)/G(O) subunit gamma-5 precursor [Homo sapiens]	GNG5	4885287	1.77408e+08	2.66867e+08	6.11751e+06	9.20231e+06	1.50426
guanine nucleotide-binding protein-like 1 [Homo sapiens]	GNL1	38788319	1.46063e+08	1.27617e+08	646294	564677	0.873716
nucleolar GTP-binding protein 2 [Homo sapiens]	GNL2	7019419	4.8803e+07	6.13205e+07	143117	179825	1.25649
guanine nucleotide-binding protein-like 3 isoform 1 [Homo sapiens]	GNL3	45593130	2.72942e+08	2.82899e+08	1.13254e+06	1.17386e+06	1.03648
guanine nucleotide-binding protein-like 3-like protein [Homo sapiens]	GNL3L	296317324	6.97187e+07	1.10814e+08	272339	432868	1.58945
dihydroxyacetone phosphate acyltransferase [Homo sapiens]	GNPAT	7657134	4.87508e+07	4.35429e+07	184662	164935	0.893174
glucosamine-6-phosphate isomerase 1 [Homo sapiens]	GNPDA1	13027378	2.9122e+08	3.40826e+08	2.69648e+06	3.15579e+06	1.17034
glucosamine-6-phosphate isomerase 2 isoform 1 [Homo sapiens]	GNPDA2	19923881	0	0	0	0	#DIV/0!
glucosamine 6-phosphate N-acetyltransferase [Homo sapiens]	GNPNAT1	37620194	2.62824e+08	2.38511e+08	3.65033e+06	3.31266e+06	0.907495
N-acetylglucosamine-1-phosphotransferase subunits alpha/beta precursor [Homo sapiens]	GNPTAB	38202211	0	3.19638e+06	0	6686.99	#DIV/0!
N-acetylglucosamine-6-sulfatase precursor [Homo sapiens]	GNS	4504061	1.0739e+08	9.71208e+07	583640	527830	0.904376
Golgin subfamily A member 1 [Homo sapiens]	GOLGA1	4504063	2.08618e+07	1.01648e+07	59605.3	29042.2	0.487242
Golgin subfamily A member 2 [Homo sapiens]	GOLGA2	194097392	1.30794e+08	9.46698e+07	338844	245259	0.72381
Golgin subfamily A member 3 isoform 1 [Homo sapiens]	GOLGA3	30089940	6.43906e+07	3.42841e+07	102860	54766.9	0.532439
Golgin subfamily A member 4 isoform 1 [Homo sapiens]	GOLGA4	289577134	6.0973e+07	5.48261e+07	51980.4	46740	0.899186
Golgin subfamily A member 5 [Homo sapiens]	GOLGA5	30260188	6.68358e+06	4.83101e+06	21699.9	15685.1	0.722818
Golgin subfamily A member 7 isoform a [Homo sapiens]	GOLGA7	50541950	3.91111e+07	4.5112e+07	674330	777793	1.15343
Golgin subfamily B member 1 isoform 1 [Homo sapiens]	GOLGB1	374532817	1.02988e+08	4.91017e+07	69870.1	33311.9	0.476769
Golgi integral membrane protein 4 [Homo sapiens]	GOLIM4	7657138	3.16415e+08	2.54059e+08	1.11807e+06	897734	0.802928
Golgi membrane protein 1 [Homo sapiens]	GOLM1	29550850	8.70948e+07	6.40747e+07	486563	357959	0.73569
Golgi phosphoprotein 3 [Homo sapiens]	GOLPH3	11545859	2.86076e+08	2.14282e+08	2.11908e+06	1.58727e+06	0.749039
Golgi phosphoprotein 3-like [Homo sapiens]	GOLPH3L	21361716	2.48402e+07	5.95326e+07	191078	457943	2.39662
vesicle transport protein GOT1B [Homo sapiens]	GOLT1B	7705636	1.33044e+08	1.73001e+08	3.09405e+06	4.02328e+06	1.30033
GON-4-like protein isoform a [Homo sapiens]	GON4L	82830424	4.08137e+07	0	52936.1	0	0
Golgi-associated PDZ and coiled-coil motif-containing protein isoform a [Homo sapiens]	GOPC	9966877	9.03178e+07	3.09394e+07	482983	165451	0.342561
Golgi reassembly-stacking protein 1 [Homo sapiens]	GORASP1	13994253	2.72122e+07	1.77515e+07	340153	221894	0.652337
Golgi reassembly-stacking protein 2 isoform 1 [Homo sapiens]	GORASP2	29826294	3.25521e+08	2.9964e+08	3.53828e+06	3.25696e+06	0.920494
Golgi SNAP receptor complex member 1 isoform 1 [Homo sapiens]	GOSR1	4758456	6.10091e+07	6.02038e+07	525941	518999	0.9868
Golgi SNAP receptor complex member 2 isoform B [Homo sapiens]	GOSR2	16905520	3.56118e+07	4.04447e+07	400132	454435	1.13571
aspartate aminotransferase, cytoplasmic [Homo sapiens]	GOT1	4504067	3.96868e+08	3.42811e+08	2.66354e+06	2.30074e+06	0.86379
aspartate aminotransferase, mitochondrial precursor [Homo sapiens]	GOT2	73486658	1404243877	1530942225	7.97866e+06	8.69854e+06	1.09023
glycosylphosphatidylinositol anchor attachment 1 protein [Homo sapiens]	GPAA1	4504079	9.28832e+07	1.64217e+08	619221	1.09478e+06	1.768
G patch domain-containing protein 11 isoform 1 [Homo sapiens]	GPATCH11	511772977	6.86367e+06	6.70349e+06	47335.7	46231	0.976663
G patch domain-containing protein 4 isoform 1 [Homo sapiens]	GPATCH4	33356552	1.47299e+08	1.27074e+08	771199	665309	0.862694
G patch domain-containing protein 8 [Homo sapiens]	GPATCH8	50962882	6.64576e+07	1.12592e+07	111693	18923.1	0.16942
glycerol-3-phosphate dehydrogenase 1-like protein [Homo sapiens]	GPD1L	24307999	1.30874e+08	1.18541e+08	928182	840715	0.905766
glycerol-3-phosphate dehydrogenase, mitochondrial precursor [Homo sapiens]	GPD2	285002233	3.38052e+08	3.13094e+08	1.11938e+06	1.03673e+06	0.926172
gephyrin isoform 1 [Homo sapiens]	GPHN	10880983	8.50517e+07	7.71585e+07	319743	290070	0.907195
glucose-6-phosphate isomerase isoform 2 [Homo sapiens]	GPI	18201905	7.91326e+09	6.8769e+09	3.78625e+07	3.29038e+07	0.869035
G patch domain and KOW motifs-containing protein [Homo sapiens]	GPKOW	15811782	1.90832e+08	2.06609e+08	921892	998111	1.08268
GPN-loop GTPase 1 isoform a [Homo sapiens]	GPN1	223005897	6.22533e+07	3.48408e+07	536666	300352	0.559663
GPN-loop GTPase 2 [Homo sapiens]	GPN2	88759337	0	7.89919e+06	0	97520.9	#DIV/0!
GPN-loop GTPase 3 isoform 3 [Homo sapiens]	GPN3	283046688	0	2.30959e+07	0	281657	#DIV/0!
protein GPR107 isoform 1 precursor [Homo sapiens]	GPR107	211971058	1.54077e+07	0	77816.9	0	0
Golgi pH regulator A isoform 1 [Homo sapiens]	GPR89A	148228819	4.29932e+07	3.58214e+07	304916	254053	0.833188
G-protein coupled receptor 98 precursor [Homo sapiens]	GPR98	113722120	0	0	0	0	#DIV/0!
retinoic acid-induced protein 3 [Homo sapiens]	GPRC5A	4506403	4.28639e+08	5.33795e+08	4.24395e+06	5.2851e+06	1.24532
G protein-regulated inducer of neurite outgrowth 1 [Homo sapiens]	GPRIN1	112821681	5.5413e+06	3.41267e+06	12046.3	7418.84	0.61586
COP9 signalosome complex subunit 1 isoform 1 [Homo sapiens]	GPS1	47078238	2.05441e+08	1.48104e+08	1.07001e+06	771374	0.720906
glutathione peroxidase 1 isoform 1 [Homo sapiens]	GPX1	41406084	1.76492e+08	1.66666e+08	2.55785e+06	2.41544e+06	0.944325
phospholipid hydroperoxide glutathione peroxidase, mitochondrial isoform C precursor [Homo sapiens]	GPX4	90903240	3.73937e+07	2.91508e+07	316896	247041	0.779565
probable glutathione peroxidase 8 [Homo sapiens]	GPX8	192455698	1.37924e+08	153402397	1.32619e+06	1.47502e+06	1.11222
GRAM domain-containing protein 1A isoform 1 [Homo sapiens]	GRAMD1A	92110010	2.66422e+07	1.19958e+07	102077	45961	0.450256
GRAM domain-containing protein 1B [Homo sapiens]	GRAMD1B	144227752	4.54537e+07	3.58488e+07	157279	124044	0.78869
GRAM domain-containing protein 3 isoform 1 [Homo sapiens]	GRAMD3	226443011	1.53264e+07	1.86887e+07	83750.7	102124	1.21938
growth factor receptor-bound protein 2 isoform 1 [Homo sapiens]	GRB2	4504111	1.96795e+08	1.88578e+08	2.04995e+06	1.96435e+06	0.958245
glyoxylate reductase/hydroxypyruvate reductase [Homo sapiens]	GRHPR	6912396	2.25434e+08	2.21828e+08	1.89441e+06	1.8641e+06	0.984002
GRIP1-associated protein 1 isoform 1 [Homo sapiens]	GRIPAP1	46592991	5.27665e+07	4.15955e+07	135299	106655	0.788293
granulins precursor [Homo sapiens]	GRN	4504151	3.46339e+07	3.65204e+07	203729	214826	1.05447
grpE protein homolog 1, mitochondrial precursor [Homo sapiens]	GRPEL1	24308295	4.58692e+08	4.59086e+08	3.98863e+06	3.99205e+06	1.00086
grpE protein homolog 2, mitochondrial precursor [Homo sapiens]	GRPEL2	40255109	7.36537e+06	0	65762.3	0	0
G-rich sequence factor 1 isoform 1 [Homo sapiens]	GRSF1	149193321	2.72198e+08	270214265	1.52066e+06	1.50958e+06	0.992712
glutamate-rich WD repeat-containing protein 1 [Homo sapiens]	GRWD1	237820620	3.97621e+08	3.96157e+08	3.01228e+06	3.00119e+06	0.996317
gasdermin-D [Homo sapiens]	GSDMD	261878494	1.15162e+07	0	85942.1	0	0
glycogen synthase kinase-3 alpha [Homo sapiens]	GSK3A	49574532	4.46438e+07	4.94474e+07	282556	312958	1.1076
glycogen synthase kinase-3 beta isoform 1 [Homo sapiens]	GSK3B	21361340	1.15416e+08	1.19551e+08	691115	715871	1.03582
GSK3-beta interaction protein [Homo sapiens]	GSKIP	429535846	2.15152e+07	0	597644	0	0
gelsolin isoform a precursor [Homo sapiens]	GSN	4504165	1.76055e+07	1.29609e+07	61991.1	45637	0.736186
eukaryotic peptide chain release factor GTP-binding subunit ERF3A isoform 1 [Homo sapiens]	GSPT1	194018520	8.11628e+08	7.88613e+08	3.57545e+06	3.47406e+06	0.971643
glutathione reductase, mitochondrial isoform 1 precursor [Homo sapiens]	GSR	50301238	1.92469e+08	1.73783e+08	1.04603e+06	944474	0.902917
glutathione synthetase [Homo sapiens]	GSS	4504169	2.19799e+08	2.17943e+08	1.21436e+06	1.2041e+06	0.991554
glutathione S-transferase C-terminal domain-containing protein isoform 1 [Homo sapiens]	GSTCD	149588660	0	0	0	0	#DIV/0!
glutathione S-transferase kappa 1 isoform a [Homo sapiens]	GSTK1	7705704	2.33058e+08	1.84626e+08	2.61863e+06	2.07445e+06	0.792189
glutathione S-transferase Mu 1 isoform 1 [Homo sapiens]	GSTM1	23065544	3.66438e+08	3.23116e+08	3.59253e+06	3.16781e+06	0.881776
glutathione S-transferase Mu 3 [Homo sapiens]	GSTM3	23065552	2156614469	2.01552e+09	2.07367e+07	1.938e+07	0.934578
glutathione S-transferase Mu 4 isoform 1 [Homo sapiens]	GSTM4	4504179	5.33122e+07	5.3094e+07	567151	564830	0.995906
glutathione S-transferase omega-1 isoform 1 [Homo sapiens]	GSTO1	4758484	7.59899e+08	6.85277e+08	7.10186e+06	6.40446e+06	0.9018
glutathione S-transferase theta-1 [Homo sapiens]	GSTT1	167466164	3.39562e+07	3.32161e+07	373145	365012	0.978205
glutathione S-transferase theta-2B [Homo sapiens]	GSTT2B	124249394	6.11748e+07	4.37221e+07	695168	496842	0.714708
maleylacetoacetate isomerase isoform 1 [Homo sapiens]	GSTZ1	22202624	2.7902e+07	3.66451e+07	377054	495205	1.31335
transcription initiation factor IIA subunit 1 isoform 1 [Homo sapiens]	GTF2A1	7706735	0	3.62303e+07	0	575085	#DIV/0!
transcription initiation factor IIA subunit 2 [Homo sapiens]	GTF2A2	4758486	0	9.09918e+06	0	216647	#DIV/0!
transcription initiation factor IIB [Homo sapiens]	GTF2B	4504193	1.00553e+08	7.55486e+07	708122	532033	0.75133
general transcription factor IIE subunit 1 [Homo sapiens]	GTF2E1	144922725	3.53833e+07	3.86518e+07	203353	222137	1.09237
transcription initiation factor IIE subunit beta [Homo sapiens]	GTF2E2	4504195	2.92032e+07	3.01284e+07	193399	199526	1.03168
general transcription factor IIF subunit 1 [Homo sapiens]	GTF2F1	156104891	1.91926e+08	1.75224e+08	796371	727072	0.912981
general transcription factor IIF subunit 2 [Homo sapiens]	GTF2F2	4758488	1.90774e+08	1.33575e+08	1.51408e+06	1.06012e+06	0.700176
general transcription factor IIH subunit 1 [Homo sapiens]	GTF2H1	214831601	2.87349e+07	4.10128e+07	128856	183914	1.42728
general transcription factor IIH subunit 2-like protein [Homo sapiens]	GTF2H2C	148922852	2.64774e+07	2.83412e+07	190485	203893	1.07039
[truncated: 3,672 more rows]
